# Supplementary material for: Population differentiated copy number variation of Bos taurus, Bos indicus and their African hybrids
Source: BMC Genomics. 2021 Jul 12;22:531. doi: 10.1186/s12864-021-07808-7 (PMC8276479; doi:10.1186/s12864-021-07808-7)
Supplement: Supplementary file 2 — Additional file 2: Table S1. Sample information and alignment statistics. [file 12864_2021_7808_MOESM2_ESM.xlsx]

## Sheet: JSJang_40_348
Group	Breed	SampleName_Old	SampleName_New	MappingRate (%)	Coverage (%)	MeanDepth	Sex	Fastq1	Fastq2	Platform	Instrument	Dupdist	Rawdata	Note
AFS	Afar	AfwD2	AFA01	0.998271	0.951894	10.4364		AfwD2_1.fastq.gz	AfwD2_2.fastq.gz	ILLUMINA	HiSeq2000	100	bartok:/disk1/2.AfricaCow_Plus/1609AHS-0025_2
AFS	Afar	AfwD3	AFA02	0.998272	0.95079	9.43554		AfwD3_1.fastq.gz	AfwD3_2.fastq.gz	ILLUMINA	HiSeq2000	100	bartok:/disk1/2.AfricaCow_Plus/1609AHS-0025_2
AFS	Afar	AfwD4	AFA03	0.997839	0.951249	9.82715		AfwD4_1.fastq.gz	AfwD4_2.fastq.gz	ILLUMINA	HiSeq2000	100	bartok:/disk1/2.AfricaCow_Plus/1609AHS-0025_2
AFS	Afar	AfwD5	AFA04	0.99693	0.951834	8.98808		AfwD5_1.fastq.gz	AfwD5_2.fastq.gz	ILLUMINA	HiSeq2000	100	bartok:/disk1/2.AfricaCow_Plus/1609AHS-0025_2
AFS	Afar	AfwD6	AFA05	0.99811	0.949959	9.90663		AfwD6_1.fastq.gz	AfwD6_2.fastq.gz	ILLUMINA	HiSeq2000	100	bartok:/disk1/2.AfricaCow_Plus/1609AHS-0025_2
AFS	Afar	AfwD7	AFA06	0.996968	0.951121	8.64879		AfwD7_1.fastq.gz	AfwD7_2.fastq.gz	ILLUMINA	HiSeq2000	100	bartok:/disk1/2.AfricaCow_Plus/1609AHS-0025_2
AFS	Afar	AfwD8	AFA07	0.998128	0.951454	9.46318		AfwD8_1.fastq.gz	AfwD8_2.fastq.gz	ILLUMINA	HiSeq2000	100	bartok:/disk1/2.AfricaCow_Plus/1609AHS-0025_2
AFS	Afar	AfwS1	AFA08	0.996847	0.952803	8.6667		AfwS1_1.fastq.gz	AfwS1_2.fastq.gz	ILLUMINA	HiSeq2000	100	bartok:/disk1/2.AfricaCow_Plus/1609AHS-0025_2
AFS	Afar	AfwS2	AFA09	0.99801	0.953024	9.5137		AfwS2_1.fastq.gz	AfwS2_2.fastq.gz	ILLUMINA	HiSeq2000	100	bartok:/disk1/2.AfricaCow_Plus/1609AHS-0025_2
AFS	Afar	BOK-117a	AFA10	0.994482	0.952475	14.947		BOK-117a_L1_H595.R1.clean.fastq.gz	BOK-117a_L1_H595.R2.clean.fastq.gz	ILLUMINA	HiSeq2500	100	bartok:/disk11/1.Kwondo_Ethiopian_cattle_from_ILRI_20181129/Afar_from_HanJianlin
AFS	Afar	BOK-124a	AFA11	0.994181	0.952498	13.6116		BOK-124a_L1_H596.R1.clean.fastq.gz	BOK-124a_L1_H596.R2.clean.fastq.gz	ILLUMINA	HiSeq2500	100	bartok:/disk11/1.Kwondo_Ethiopian_cattle_from_ILRI_20181129/Afar_from_HanJianlin
AFS	Afar	BOK-13a	AFA12	0.994198	0.954118	12.2648		BOK-13a_L1_H592.R1.clean.fastq.gz	BOK-13a_L1_H592.R2.clean.fastq.gz	ILLUMINA	HiSeq2500	100	bartok:/disk11/1.Kwondo_Ethiopian_cattle_from_ILRI_20181129/Afar_from_HanJianlin
AFS	Afar	BOK-30a	AFA13	0.99508	0.952357	13.2694		BOK-30a_L1_H593.R1.clean.fastq.gz	BOK-30a_L1_H593.R2.clean.fastq.gz	ILLUMINA	HiSeq2500	100	bartok:/disk11/1.Kwondo_Ethiopian_cattle_from_ILRI_20181129/Afar_from_HanJianlin
AFS	Afar	BOK-48a	AFA14	0.99502	0.953541	15.1647		BOK-48a_L1_H594.R1.clean.fastq.gz	BOK-48a_L1_H594.R2.clean.fastq.gz	ILLUMINA	HiSeq2500	100	bartok:/disk11/1.Kwondo_Ethiopian_cattle_from_ILRI_20181129/Afar_from_HanJianlin
AFB	AfricanBuffalo	BF001	AFB01	0.985581	0.92331	18.487		BF001_1.fastq.gz	BF001_2.fastq.gz	ILLUMINA	HiSeq2000	100	bartok:/disk1/2.AfricaCow_Plus/1609AHS-0025_1
AFB	AfricanBuffalo	BF002	AFB02	0.993684	0.922063	19.3796		BF002_1.fastq.gz	BF002_2.fastq.gz	ILLUMINA	HiSeq2000	100	bartok:/disk2/2.AfricaCow_Plus/
EUT	Angus	25	ANG01	0.998511	0.956617	8.8932		25_1.fastq.gz	25_2.fastq.gz	ILLUMINA	HiSeq2000	100	hanwoo:/disk2/1.Cow_NGS_raw/1.Lee_Hyun_Jung/Angus
EUT	Angus	41	ANG02	0.998892	0.95409	9.56233		41_1.fastq.gz	41_2.fastq.gz	ILLUMINA	HiSeq2000	100	hanwoo:/disk2/1.Cow_NGS_raw/1.Lee_Hyun_Jung/Angus
EUT	Angus	42	ANG03	0.998237	0.956656	9.54416		42_1.fastq.gz	42_2.fastq.gz	ILLUMINA	HiSeq2000	100	hanwoo:/disk2/1.Cow_NGS_raw/1.Lee_Hyun_Jung/Angus
EUT	Angus	45	ANG04	0.998936	0.95631	9.77321		45_1.fastq.gz	45_2.fastq.gz	ILLUMINA	HiSeq2000	100	hanwoo:/disk2/1.Cow_NGS_raw/1.Lee_Hyun_Jung/Angus
EUT	Angus	49	ANG05	0.99911	0.953748	9.86019		49_1.fastq.gz	49_2.fastq.gz	ILLUMINA	HiSeq2000	100	hanwoo:/disk2/1.Cow_NGS_raw/1.Lee_Hyun_Jung/Angus
EUT	Angus	50	ANG06	0.998431	0.957607	10.4736		50_1.fastq.gz	50_2.fastq.gz	ILLUMINA	HiSeq2000	100	hanwoo:/disk2/1.Cow_NGS_raw/1.Lee_Hyun_Jung/Angus
EUT	Angus	56	ANG07	0.998641	0.954577	10.3646		56_1.fastq.gz	56_2.fastq.gz	ILLUMINA	HiSeq2000	100	hanwoo:/disk2/1.Cow_NGS_raw/1.Lee_Hyun_Jung/Angus
EUT	Angus	60	ANG08	0.998808	0.953087	10.3961		60_1.fastq.gz	60_2.fastq.gz	ILLUMINA	HiSeq2000	100	hanwoo:/disk2/1.Cow_NGS_raw/1.Lee_Hyun_Jung/Angus
EUT	Angus	HC120L_0_5_6	ANG09	0.998547	0.957509	7.9959		HC120L_0_5_6_NoIndex_L002_R1_001.fastq.gz	HC120L_0_5_6_NoIndex_L002_R2_001.fastq.gz	ILLUMINA	HiSeq2000	100	hanwoo:/disk4/4.African_Cattle_Additional3
EUT	Angus	HC120L_0_8	ANG10	0.998732	0.952735	6.74033		HC120L_0_8_NoIndex_L001_R1_001.fastq.gz	HC120L_0_8_NoIndex_L001_R2_001.fastq.gz	ILLUMINA	HiSeq2000	100	hanwoo:/disk4/4.African_Cattle_Additional3
AFS	Ankole	BT200001	ANK01	0.997821	0.953107	8.24025		BT200001_R1.fastq.gz	BT200001_R2.fastq.gz	ILLUMINA	HiSeq2000	100	hanwoo:/disk4/1.African_Cattle, hanwoo:/disk4/3.African_Cattle_Additional2	hanwoo:/disk4/5.African_Cattle_merged_files
AFS	Ankole	BT200015	ANK02	0.998273	0.952574	7.56814		BT200015_NoIndex_L002_R1_001.fastq.gz	BT200015_NoIndex_L002_R2_001.fastq.gz	ILLUMINA	HiSeq2000	100	hanwoo:/disk4/2.African_Cattle_Additional
AFS	Ankole	BT200030	ANK03	0.917524	0.920345	5.34596		BT200030_NoIndex_L001_R1_001.fastq.gz	BT200030_NoIndex_L001_R2_001.fastq.gz	ILLUMINA	HiSeq2000	100	hanwoo:/disk4/2.African_Cattle_Additional
AFS	Ankole	BT200050	ANK04	0.9981	0.953192	8.47247		BT200050_NoIndex_L001_R1_001.fastq.gz	BT200050_NoIndex_L001_R2_001.fastq.gz	ILLUMINA	HiSeq2000	100	hanwoo:/disk4/1.African_Cattle
AFS	Ankole	BT200073	ANK05	0.998305	0.954173	8.40658		BT200073_R1.fastq.gz	BT200073_R2.fastq.gz	ILLUMINA	HiSeq2000	100	hanwoo:/disk4/1.African_Cattle, hanwoo:/disk4/3.African_Cattle_Additional2	hanwoo:/disk4/5.African_Cattle_merged_files
AFS	Ankole	BT200109	ANK06	0.998472	0.952488	8.62511		BT200109_R1.fastq.gz	BT200109_R2.fastq.gz	ILLUMINA	HiSeq2000	100	hanwoo:/disk4/1.African_Cattle, hanwoo:/disk4/3.African_Cattle_Additional2	hanwoo:/disk4/5.African_Cattle_merged_files
AFS	Ankole	BT200111	ANK07	0.998185	0.952215	8.50546		BT200111_R1.fastq.gz	BT200111_R2.fastq.gz	ILLUMINA	HiSeq2000	100	hanwoo:/disk4/1.African_Cattle, hanwoo:/disk4/3.African_Cattle_Additional2	hanwoo:/disk4/5.African_Cattle_merged_files
AFS	Ankole	BT200122	ANK08	0.998621	0.952691	8.1603		BT200122_NoIndex_L001_R1_001.fastq.gz	BT200122_NoIndex_L001_R2_001.fastq.gz	ILLUMINA	HiSeq2000	100	hanwoo:/disk4/1.African_Cattle
AFS	Ankole	BT200123	ANK09	0.998262	0.952908	8.07023		BT200123_NoIndex_L002_R1_001.fastq.gz	BT200123_NoIndex_L002_R2_001.fastq.gz	ILLUMINA	HiSeq2000	100	hanwoo:/disk4/1.African_Cattle
AFS	Ankole	BT200135	ANK10	0.998112	0.952985	8.05223		BT200135_NoIndex_L001_R1_001.fastq.gz	BT200135_NoIndex_L001_R2_001.fastq.gz	ILLUMINA	HiSeq2000	100	hanwoo:/disk4/1.African_Cattle
AFI	Arsi	ArsD1	ARS01	0.997885	0.950447	9.11722		ArsD1_1.fastq.gz	ArsD1_2.fastq.gz	ILLUMINA	HiSeq2000	100	bartok:/disk1/2.AfricaCow_Plus/1609AHS-0025_2
AFI	Arsi	ArsD10	ARS02	0.998264	0.950984	9.62093		ArsD10_1.fastq.gz	ArsD10_2.fastq.gz	ILLUMINA	HiSeq2000	100	bartok:/disk1/2.AfricaCow_Plus/1609AHS-0025_2
AFI	Arsi	ArsD2	ARS03	0.998309	0.95189	9.97652		ArsD2_1.fastq.gz	ArsD2_2.fastq.gz	ILLUMINA	HiSeq2000	100	bartok:/disk1/2.AfricaCow_Plus/1609AHS-0025_2
AFI	Arsi	ArsD3	ARS04	0.996555	0.952055	9.20216		ArsD3_1.fastq.gz	ArsD3_2.fastq.gz	ILLUMINA	HiSeq2000	100	bartok:/disk1/2.AfricaCow_Plus/1609AHS-0025_2
AFI	Arsi	ArsD7	ARS05	0.9987	0.951539	9.47362		ArsD7_1.fastq.gz	ArsD7_2.fastq.gz	ILLUMINA	HiSeq2000	100	bartok:/disk1/2.AfricaCow_Plus/1609AHS-0025_2
AFI	Arsi	ArsD9	ARS06	0.996385	0.951373	8.79669		ArsD9_1.fastq.gz	ArsD9_2.fastq.gz	ILLUMINA	HiSeq2000	100	bartok:/disk1/2.AfricaCow_Plus/1609AHS-0025_2
AFI	Arsi	ArsS2	ARS07	0.998036	0.952314	10.2431		ArsS2_1.fastq.gz	ArsS2_2.fastq.gz	ILLUMINA	HiSeq2000	100	bartok:/disk1/2.AfricaCow_Plus/1609AHS-0025_2
AFI	Arsi	ArsS3	ARS08	0.998315	0.953014	9.14999		ArsS3_1.fastq.gz	ArsS3_2.fastq.gz	ILLUMINA	HiSeq2000	100	bartok:/disk1/2.AfricaCow_Plus/1609AHS-0025_2
AFI	Arsi	ArsS4	ARS09	0.995884	0.953004	8.36878		ArsS4_1.fastq.gz	ArsS4_2.fastq.gz	ILLUMINA	HiSeq2000	100	bartok:/disk1/2.AfricaCow_Plus/1609AHS-0025_2
AFI	Arsi	ArsS5	ARS10	0.998398	0.953503	9.99976		ArsS5_1.fastq.gz	ArsS5_2.fastq.gz	ILLUMINA	HiSeq2000	100	bartok:/disk1/2.AfricaCow_Plus/1609AHS-0025_2
AFI	Bagaria	BG01	BAG01	0.996105	0.941967	23.3754		BG01_1.fq.gz	BG01_2.fq.gz	ILLUMINA	HiSeq2500	100	bartok:/disk11/1.Kwondo_Ethiopian_cattle_from_ILRI_20181129/Bagaria
AFI	Bagaria	BG04	BAG02	0.996259	0.941949	23.1517		BG04_1.fq.gz	BG04_2.fq.gz	ILLUMINA	HiSeq2500	100	bartok:/disk11/1.Kwondo_Ethiopian_cattle_from_ILRI_20181129/Bagaria
AFI	Bagaria	BG07	BAG03	0.996304	0.94194	23.6116		BG07_1.fq.gz	BG07_2.fq.gz	ILLUMINA	HiSeq2500	100	bartok:/disk11/1.Kwondo_Ethiopian_cattle_from_ILRI_20181129/Bagaria
AFI	Bagaria	BG12	BAG04	0.99663	0.941601	23.5129		BG12_1.fq.gz	BG12_2.fq.gz	ILLUMINA	HiSeq2500	100	bartok:/disk11/1.Kwondo_Ethiopian_cattle_from_ILRI_20181129/Bagaria
AFI	Bagaria	BG16	BAG05	0.998126	0.953561	24.3168		BG16_1.fq.gz	BG16_2.fq.gz	ILLUMINA	HiSeq2500	100	bartok:/disk11/1.Kwondo_Ethiopian_cattle_from_ILRI_20181129/Bagaria
AFI	Bagaria	BG19	BAG06	0.99665	0.941144	21.6099		BG19_1.fq.gz	BG19_2.fq.gz	ILLUMINA	HiSeq2500	100	bartok:/disk11/1.Kwondo_Ethiopian_cattle_from_ILRI_20181129/Bagaria
AFI	Bagaria	BG23	BAG07	0.996261	0.941309	21.4091		BG23_1.fq.gz	BG23_2.fq.gz	ILLUMINA	HiSeq2500	100	bartok:/disk11/1.Kwondo_Ethiopian_cattle_from_ILRI_20181129/Bagaria
AFI	Bagaria	BG28	BAG08	0.996274	0.942411	21.0292		BG28_1.fq.gz	BG28_2.fq.gz	ILLUMINA	HiSeq2500	100	bartok:/disk11/1.Kwondo_Ethiopian_cattle_from_ILRI_20181129/Bagaria
AFI	Bagaria	BG30	BAG09	0.997427	0.954039	26.9942		BG30_1.fq.gz	BG30_2.fq.gz	ILLUMINA	HiSeq2500	100	bartok:/disk11/1.Kwondo_Ethiopian_cattle_from_ILRI_20181129/Bagaria
AFI	Bagaria	BG33	BAG10	0.99626	0.942385	25.4191		BG33_1.fq.gz	BG33_2.fq.gz	ILLUMINA	HiSeq2500	100	bartok:/disk11/1.Kwondo_Ethiopian_cattle_from_ILRI_20181129/Bagaria
AFI	Bale	BBL04	BAL01	0.996033	0.941251	21.2447		BBL04_1.fq.gz	BBL04_2.fq.gz	ILLUMINA	HiSeq2500	100	bartok:/disk11/1.Kwondo_Ethiopian_cattle_from_ILRI_20181129/Bale
AFI	Bale	BBL05	BAL02	0.995853	0.94145	21.0911		BBL05_1.fq.gz	BBL05_2.fq.gz	ILLUMINA	HiSeq2500	100	bartok:/disk11/1.Kwondo_Ethiopian_cattle_from_ILRI_20181129/Bale
AFI	Bale	BBL09	BAL03	0.996423	0.941787	22.7422		BBL09_1.fq.gz	BBL09_2.fq.gz	ILLUMINA	HiSeq2500	100	bartok:/disk11/1.Kwondo_Ethiopian_cattle_from_ILRI_20181129/Bale
AFI	Bale	BBL11	BAL04	0.997281	0.941499	21.9395		BBL11_1.fq.gz	BBL11_2.fq.gz	ILLUMINA	HiSeq2500	100	bartok:/disk11/1.Kwondo_Ethiopian_cattle_from_ILRI_20181129/Bale
AFI	Bale	BBL12	BAL05	0.996551	0.941656	23.5191		BBL12_1.fq.gz	BBL12_2.fq.gz	ILLUMINA	HiSeq2500	100	bartok:/disk11/1.Kwondo_Ethiopian_cattle_from_ILRI_20181129/Bale
AFI	Bale	BBL14	BAL06	0.99606	0.94247	21.2074		BBL14_1.fq.gz	BBL14_2.fq.gz	ILLUMINA	HiSeq2500	100	bartok:/disk11/1.Kwondo_Ethiopian_cattle_from_ILRI_20181129/Bale
AFI	Bale	BBL16	BAL07	0.997335	0.942255	25.6306		BBL16_1.fq.gz	BBL16_2.fq.gz	ILLUMINA	HiSeq2500	100	bartok:/disk11/1.Kwondo_Ethiopian_cattle_from_ILRI_20181129/Bale
AFI	Bale	BBL19	BAL08	0.996989	0.94214	26.6175		BBL19_1.fq.gz	BBL19_2.fq.gz	ILLUMINA	HiSeq2500	100	bartok:/disk11/1.Kwondo_Ethiopian_cattle_from_ILRI_20181129/Bale
AFI	Bale	BBL23	BAL09	0.996638	0.942536	26.129		BBL23_1.fq.gz	BBL23_2.fq.gz	ILLUMINA	HiSeq2500	100	bartok:/disk11/1.Kwondo_Ethiopian_cattle_from_ILRI_20181129/Bale
AFI	Bale	BBL24	BAL10	0.997108	0.941362	23.6403		BBL24_1.fq.gz	BBL24_2.fq.gz	ILLUMINA	HiSeq2500	100	bartok:/disk11/1.Kwondo_Ethiopian_cattle_from_ILRI_20181129/Bale
AFI	Barka	BD11	BAR01	0.996664	0.95059	8.30213		BD11_1.fastq.gz	BD11_2.fastq.gz	ILLUMINA	HiSeq2000	100	bartok:/disk1/2.AfricaCow_Plus/1609AHS-0025_2
AFI	Barka	BD110	BAR02	0.997714	0.95154	9.64904		BD110_1.fastq.gz	BD110_2.fastq.gz	ILLUMINA	HiSeq2000	100	bartok:/disk1/2.AfricaCow_Plus/1609AHS-0025_2
AFI	Barka	BD13	BAR03	0.99812	0.950817	9.52516		BD13_1.fastq.gz	BD13_2.fastq.gz	ILLUMINA	HiSeq2000	100	bartok:/disk1/2.AfricaCow_Plus/1609AHS-0025_2
AFI	Barka	BD14	BAR04	0.998224	0.950642	9.31842		BD14_1.fastq.gz	BD14_2.fastq.gz	ILLUMINA	HiSeq2000	100	bartok:/disk1/2.AfricaCow_Plus/1609AHS-0025_2
AFI	Barka	BD16	BAR05	0.997272	0.952237	9.05895		BD16_1.fastq.gz	BD16_2.fastq.gz	ILLUMINA	HiSeq2000	100	bartok:/disk1/2.AfricaCow_Plus/1609AHS-0025_2
AFI	Barka	BD18	BAR06	0.99577	0.951676	10.123		BD18_1.fastq.gz	BD18_2.fastq.gz	ILLUMINA	HiSeq2000	100	bartok:/disk1/2.AfricaCow_Plus/1609AHS-0025_1
AFI	Barka	BD19	BAR07	0.995392	0.951757	8.92427		BD19_1.fastq.gz	BD19_2.fastq.gz	ILLUMINA	HiSeq2000	100	bartok:/disk1/2.AfricaCow_Plus/1609AHS-0025_1
AFI	Barka	BDL5	BAR08	0.998017	0.950407	9.69255		BDL5_1.fastq.gz	BDL5_2.fastq.gz	ILLUMINA	HiSeq2000	100	bartok:/disk1/2.AfricaCow_Plus/1609AHS-0025_2
AFI	Barka	BDL7	BAR09	0.996147	0.952146	10.7549		BDL7_1.fastq.gz	BDL7_2.fastq.gz	ILLUMINA	HiSeq2000	100	bartok:/disk1/2.AfricaCow_Plus/1609AHS-0025_1
ASI	Brahman	SAMN05788490	BRA01	0.997209	0.899738	4.80246		SAMN05788490_1.fastq.gz	SAMN05788490_2.fastq.gz	ILLUMINA	HiSeq2000, GAIIx	100	bartok:/disk9/1.Kwondo_indicus_public
ASI	Brahman	SAMN05788491	BRA02	0.997976	0.851253	3.30377		SAMN05788491_1.fastq.gz	SAMN05788491_2.fastq.gz	ILLUMINA	HiSeq2000, GAIIx	100	bartok:/disk9/1.Kwondo_indicus_public
ASI	Brahman	SAMN05788494	BRA03	0.998048	0.92937	4.62833		SAMN05788494_1.fastq.gz	SAMN05788494_2.fastq.gz	ILLUMINA	HiSeq2000, GAIIx	100	bartok:/disk9/1.Kwondo_indicus_public
ASI	Brahman	SAMN05788495	BRA04	0.99728	0.935622	6.27351		SAMN05788495_1.fastq.gz	SAMN05788495_2.fastq.gz	ILLUMINA	HiSeq2000, GAIIx	100	bartok:/disk9/1.Kwondo_indicus_public
ASI	Brahman	SAMN05788496	BRA05	0.997797	0.922419	4.54515		SAMN05788496_1.fastq.gz	SAMN05788496_2.fastq.gz	ILLUMINA	HiSeq2000, GAIIx	100	bartok:/disk9/1.Kwondo_indicus_public
ASI	Brahman	SRR6649997	BRA06	0.990239	0.947299	10.5991		SRR6649997_1.fastq.gz	SRR6649997_2.fastq.gz	ILLUMINA	HiSeqXTen	2500	bartok:/disk10/1.Kwondo_Brahman_public
ASI	Brahman	SRR6650020	BRA07	0.990701	0.951244	14.649		SRR6650020_1.fastq.gz	SRR6650020_2.fastq.gz	ILLUMINA	HiSeqXTen	2500	bartok:/disk10/1.Kwondo_Brahman_public
ASI	Brahman	SRR6650021	BRA08	0.990717	0.951542	14.1551		SRR6650021_1.fastq.gz	SRR6650021_2.fastq.gz	ILLUMINA	HiSeqXTen	2500	bartok:/disk10/1.Kwondo_Brahman_public
ASI	Brahman	SRR6650022	BRA09	0.990966	0.951637	14.6741		SRR6650022_1.fastq.gz	SRR6650022_2.fastq.gz	ILLUMINA	HiSeqXTen	2500	bartok:/disk10/1.Kwondo_Brahman_public
ASI	Brahman	SRR6650023	BRA10	0.991535	0.951488	14.7726		SRR6650023_1.fastq.gz	SRR6650023_2.fastq.gz	ILLUMINA	HiSeqXTen	2500	bartok:/disk10/1.Kwondo_Brahman_public
ASI	Brahman	SRR6650024	BRA11	0.99163	0.948272	10.8996		SRR6650024_1.fastq.gz	SRR6650024_2.fastq.gz	ILLUMINA	HiSeqXTen	2500	bartok:/disk10/1.Kwondo_Brahman_public
ASI	Brahman	SRR6650026	BRA12	0.995793	0.95039	11.7246		SRR6650026_1.fastq.gz	SRR6650026_2.fastq.gz	ILLUMINA	HiSeqXTen	2500	bartok:/disk10/1.Kwondo_Brahman_public
ASI	Brahman	SRR6650029	BRA13	0.993672	0.950716	10.2629		SRR6650029_1.fastq.gz	SRR6650029_2.fastq.gz	ILLUMINA	HiSeqXTen	2500	bartok:/disk10/1.Kwondo_Brahman_public
ASI	Brahman	SRR6650031	BRA14	0.990807	0.951771	16.0835		SRR6650031_1.fastq.gz	SRR6650031_2.fastq.gz	ILLUMINA	HiSeqXTen	2500	bartok:/disk10/1.Kwondo_Brahman_public
ASI	Brahman	SRR6650032	BRA15	0.996504	0.946381	11.0669		SRR6650032_1.fastq.gz	SRR6650032_2.fastq.gz	ILLUMINA	HiSeqXTen	2500	bartok:/disk10/1.Kwondo_Brahman_public
ASI	Brahman	SAMN05216066	BRA16	0.997695	0.953904	9.97668		SAMN05216066_1.fastq.gz	SAMN05216066_2.fastq.gz	ILLUMINA	NextSeq550	100	bartok:/disk10/2.Kwondo_Brahman_addition
ASI	Brahman	SAMN05216067	BRA17	0.997729	0.955701	11.8359		SAMN05216067_1.fastq.gz	SAMN05216067_2.fastq.gz	ILLUMINA	NextSeq550	100	bartok:/disk10/2.Kwondo_Brahman_addition
ASI	Brahman	SAMN05216068	BRA18	0.997198	0.954606	10.4449		SAMN05216068_1.fastq.gz	SAMN05216068_2.fastq.gz	ILLUMINA	NextSeq550	100	bartok:/disk10/2.Kwondo_Brahman_addition
ASI	Brahman	SAMN05216069	BRA19	0.997334	0.954858	11.8243		SAMN05216069_1.fastq.gz	SAMN05216069_2.fastq.gz	ILLUMINA	NextSeq550	100	bartok:/disk10/2.Kwondo_Brahman_addition
ASI	Brahman	SAMN05216070	BRA20	0.997693	0.955931	13.1464		SAMN05216070_1.fastq.gz	SAMN05216070_2.fastq.gz	ILLUMINA	NextSeq550	100	bartok:/disk10/2.Kwondo_Brahman_addition
AFI	Butana	B1	BUT01	0.997303	0.951018	9.99449		B1_1.fastq.gz	B1_2.fastq.gz	ILLUMINA	HiSeq2000	100	bartok:/disk1/2.AfricaCow_Plus/1609AHS-0025_1
AFI	Butana	B10	BUT02	0.996488	0.951557	8.779		B10_1.fastq.gz	B10_2.fastq.gz	ILLUMINA	HiSeq2000	100	bartok:/disk1/2.AfricaCow_Plus/1609AHS-0025_1
AFI	Butana	B11	BUT03	0.995939	0.951594	8.87127		B11_1.fastq.gz	B11_2.fastq.gz	ILLUMINA	HiSeq2000	100	bartok:/disk1/2.AfricaCow_Plus/1609AHS-0025_1
AFI	Butana	B12	BUT04	0.995476	0.952504	8.9885		B12_1.fastq.gz	B12_2.fastq.gz	ILLUMINA	HiSeq2000	100	bartok:/disk1/2.AfricaCow_Plus/1609AHS-0025_1
AFI	Butana	B13	BUT05	0.996647	0.951757	9.01679		B13_1.fastq.gz	B13_2.fastq.gz	ILLUMINA	HiSeq2000	100	bartok:/disk1/2.AfricaCow_Plus/1609AHS-0025_1
AFI	Butana	B14	BUT06	0.996867	0.95198	8.77373		B14_1.fastq.gz	B14_2.fastq.gz	ILLUMINA	HiSeq2000	100	bartok:/disk1/2.AfricaCow_Plus/1609AHS-0025_1
AFI	Butana	B15	BUT07	0.997202	0.953224	10.1931		B15_1.fastq.gz	B15_2.fastq.gz	ILLUMINA	HiSeq2000	100	bartok:/disk1/2.AfricaCow_Plus/1609AHS-0025_1
AFI	Butana	B16	BUT08	0.996157	0.951035	9.52752		B16_1.fastq.gz	B16_2.fastq.gz	ILLUMINA	HiSeq2000	100	bartok:/disk1/2.AfricaCow_Plus/1609AHS-0025_1
AFI	Butana	B17	BUT09	0.996656	0.951652	8.95053		B17_1.fastq.gz	B17_2.fastq.gz	ILLUMINA	HiSeq2000	100	bartok:/disk1/2.AfricaCow_Plus/1609AHS-0025_1
AFI	Butana	B18	BUT10	0.9966	0.951577	9.20096		B18_1.fastq.gz	B18_2.fastq.gz	ILLUMINA	HiSeq2000	100	bartok:/disk1/2.AfricaCow_Plus/1609AHS-0025_1
AFI	Butana	B19	BUT11	0.996958	0.952021	9.33407		B19_1.fastq.gz	B19_2.fastq.gz	ILLUMINA	HiSeq2000	100	bartok:/disk1/2.AfricaCow_Plus/1609AHS-0025_1
AFI	Butana	B2	BUT12	0.996957	0.951135	9.80465		B2_1.fastq.gz	B2_2.fastq.gz	ILLUMINA	HiSeq2000	100	bartok:/disk1/2.AfricaCow_Plus/1609AHS-0025_1
AFI	Butana	B20	BUT13	0.996484	0.951528	8.75531		B20_1.fastq.gz	B20_2.fastq.gz	ILLUMINA	HiSeq2000	100	bartok:/disk1/2.AfricaCow_Plus/1609AHS-0025_1
AFI	Butana	B3	BUT14	0.997668	0.950653	10.0105		B3_1.fastq.gz	B3_2.fastq.gz	ILLUMINA	HiSeq2000	100	bartok:/disk1/2.AfricaCow_Plus/1609AHS-0025_1
AFI	Butana	B4	BUT15	0.997688	0.948238	10.09		B4_1.fastq.gz	B4_2.fastq.gz	ILLUMINA	HiSeq2000	100	bartok:/disk1/2.AfricaCow_Plus/1609AHS-0025_1
AFI	Butana	B5	BUT16	0.997316	0.951243	10.1751		B5_1.fastq.gz	B5_2.fastq.gz	ILLUMINA	HiSeq2000	100	bartok:/disk1/2.AfricaCow_Plus/1609AHS-0025_1
AFI	Butana	B6	BUT17	0.997334	0.951609	10.0716		B6_1.fastq.gz	B6_2.fastq.gz	ILLUMINA	HiSeq2000	100	bartok:/disk1/2.AfricaCow_Plus/1609AHS-0025_1
AFI	Butana	B7	BUT18	0.996658	0.952479	8.84591		B7_1.fastq.gz	B7_2.fastq.gz	ILLUMINA	HiSeq2000	100	bartok:/disk1/2.AfricaCow_Plus/1609AHS-0025_1
AFI	Butana	B8	BUT19	0.996089	0.951086	8.55879		B8_1.fastq.gz	B8_2.fastq.gz	ILLUMINA	HiSeq2000	100	bartok:/disk1/2.AfricaCow_Plus/1609AHS-0025_1
AFI	Butana	B9	BUT20	0.996411	0.951572	8.6662		B9_1.fastq.gz	B9_2.fastq.gz	ILLUMINA	HiSeq2000	100	bartok:/disk1/2.AfricaCow_Plus/1609AHS-0025_1
EUT	EasternFinn	EFinn01	EAF01	0.998438	0.951205	9.57844		ERR2734942_1.fastq.gz	ERR2734942_2.fastq.gz	ILLUMINA	HiSeq2000	100	bartok:/disk15/5.Kwondo_Finnish_cattle_20191119
EUT	EasternFinn	EFinn02	EAF02	0.998563	0.950239	9.46561		ERR2734943_1.fastq.gz	ERR2734943_2.fastq.gz	ILLUMINA	HiSeq2000	100	bartok:/disk15/5.Kwondo_Finnish_cattle_20191119
EUT	EasternFinn	EFinn03	EAF03	0.998473	0.948337	9.1915		ERR2734944_1.fastq.gz	ERR2734944_2.fastq.gz	ILLUMINA	HiSeq2000	100	bartok:/disk15/5.Kwondo_Finnish_cattle_20191119
EUT	EasternFinn	EFinn04	EAF04	0.998547	0.950761	9.65787		ERR2734945_1.fastq.gz	ERR2734945_2.fastq.gz	ILLUMINA	HiSeq2000	100	bartok:/disk15/5.Kwondo_Finnish_cattle_20191119
EUT	EasternFinn	EFinn05	EAF05	0.998328	0.950333	9.44093		ERR2734946_1.fastq.gz	ERR2734946_2.fastq.gz	ILLUMINA	HiSeq2000	100	bartok:/disk15/5.Kwondo_Finnish_cattle_20191119
AFI	EthiopianBoran	BorD1	ETB01	0.998183	0.951204	10.2133		BorD1_1.fastq.gz	BorD1_2.fastq.gz	ILLUMINA	HiSeq2000	100	bartok:/disk1/2.AfricaCow_Plus/1609AHS-0025_2
AFI	EthiopianBoran	BorD10	ETB02	0.998159	0.950649	9.6566		BorD10_1.fastq.gz	BorD10_2.fastq.gz	ILLUMINA	HiSeq2000	100	bartok:/disk1/2.AfricaCow_Plus/1609AHS-0025_2
AFI	EthiopianBoran	BorD2	ETB03	0.998427	0.951514	9.392		BorD2_1.fastq.gz	BorD2_2.fastq.gz	ILLUMINA	HiSeq2000	100	bartok:/disk1/2.AfricaCow_Plus/1609AHS-0025_2
AFI	EthiopianBoran	BorD3	ETB04	0.997733	0.951225	9.95047		BorD3_1.fastq.gz	BorD3_2.fastq.gz	ILLUMINA	HiSeq2000	100	bartok:/disk1/2.AfricaCow_Plus/1609AHS-0025_2
AFI	EthiopianBoran	BorD4	ETB05	0.997451	0.951481	9.19689		BorD4_1.fastq.gz	BorD4_2.fastq.gz	ILLUMINA	HiSeq2000	100	bartok:/disk1/2.AfricaCow_Plus/1609AHS-0025_2
AFI	EthiopianBoran	BorD5	ETB06	0.995834	0.950854	9.03873		BorD5_1.fastq.gz	BorD5_2.fastq.gz	ILLUMINA	HiSeq2000	100	bartok:/disk1/2.AfricaCow_Plus/1609AHS-0025_1
AFI	EthiopianBoran	BorD7	ETB07	0.997116	0.95075	8.41185		BorD7_1.fastq.gz	BorD7_2.fastq.gz	ILLUMINA	HiSeq2000	100	bartok:/disk1/2.AfricaCow_Plus/1609AHS-0025_2
AFI	EthiopianBoran	BorS2	ETB08	0.996029	0.952813	8.66012		BorS2_1.fastq.gz	BorS2_2.fastq.gz	ILLUMINA	HiSeq2000	100	bartok:/disk1/2.AfricaCow_Plus/1609AHS-0025_2
AFI	EthiopianBoran	BorS3	ETB09	0.996486	0.953135	8.84116		BorS3_1.fastq.gz	BorS3_2.fastq.gz	ILLUMINA	HiSeq2000	100	bartok:/disk1/2.AfricaCow_Plus/1609AHS-0025_2
AFI	EthiopianBoran	BorS5	ETB10	0.997151	0.953914	9.23796		BorS5_1.fastq.gz	BorS5_2.fastq.gz	ILLUMINA	HiSeq2000	100	bartok:/disk1/2.AfricaCow_Plus/1609AHS-0025_2
AFZ	Fogera	FogD10	FOG01	0.998092	0.951497	9.7771		FogD10_1.fastq.gz	FogD10_2.fastq.gz	ILLUMINA	HiSeq2000	100	bartok:/disk1/2.AfricaCow_Plus/1609AHS-0025_2
AFZ	Fogera	FogD2	FOG02	0.998255	0.951936	9.39921		FogD2_1.fastq.gz	FogD2_2.fastq.gz	ILLUMINA	HiSeq2000	100	bartok:/disk1/2.AfricaCow_Plus/1609AHS-0025_2
AFZ	Fogera	FogD3	FOG03	0.996205	0.950125	8.80268		FogD3_1.fastq.gz	FogD3_2.fastq.gz	ILLUMINA	HiSeq2000	100	bartok:/disk1/2.AfricaCow_Plus/1609AHS-0025_1
AFZ	Fogera	FogD5	FOG04	0.998331	0.952209	9.46276		FogD5_1.fastq.gz	FogD5_2.fastq.gz	ILLUMINA	HiSeq2000	100	bartok:/disk1/2.AfricaCow_Plus/1609AHS-0025_2
AFZ	Fogera	FogD6	FOG05	0.998292	0.952032	10.4307		FogD6_1.fastq.gz	FogD6_2.fastq.gz	ILLUMINA	HiSeq2000	100	bartok:/disk2/2.AfricaCow_Plus
AFZ	Fogera	FogD7	FOG06	0.998518	0.95209	11.0382		FogD7_1.fastq.gz	FogD7_2.fastq.gz	ILLUMINA	HiSeq2000	100	bartok:/disk2/2.AfricaCow_Plus
AFZ	Fogera	FogD8	FOG07	0.998289	0.951562	9.64489		FogD8_1.fastq.gz	FogD8_2.fastq.gz	ILLUMINA	HiSeq2000	100	bartok:/disk2/2.AfricaCow_Plus
AFZ	Fogera	FogD9	FOG08	0.995686	0.951158	8.77097		FogD9_1.fastq.gz	FogD9_2.fastq.gz	ILLUMINA	HiSeq2000	100	bartok:/disk1/2.AfricaCow_Plus/1609AHS-0025_1
AFZ	Fogera	FogS1	FOG09	0.998088	0.95379	9.88769		FogS1_1.fastq.gz	FogS1_2.fastq.gz	ILLUMINA	HiSeq2000	100	bartok:/disk2/2.AfricaCow_Plus
ASI	Gir	SAMN05788512	GIR01	0.997387	0.938653	6.69636		SAMN05788512_1.fastq.gz	SAMN05788512_2.fastq.gz	ILLUMINA	HiSeq2000	100	bartok:/disk9/1.Kwondo_indicus_public
ASI	Gir	SAMN05788513	GIR02	0.996888	0.944981	9.79149		SAMN05788513_1.fastq.gz	SAMN05788513_2.fastq.gz	ILLUMINA	HiSeq2000	100	bartok:/disk9/1.Kwondo_indicus_public
ASI	Gir	SAMN05788514	GIR03	0.998127	0.942571	8.87028		SAMN05788514_1.fastq.gz	SAMN05788514_2.fastq.gz	ILLUMINA	HiSeq2000	100	bartok:/disk9/1.Kwondo_indicus_public
ASI	Gir	SAMN05788515	GIR04	0.997142	0.92751	4.80249		SAMN05788515_1.fastq.gz	SAMN05788515_2.fastq.gz	ILLUMINA	HiSeq2000	100	bartok:/disk9/1.Kwondo_indicus_public
AFI	Goffa	GofD1	GOF01	0.997483	0.953238	9.94607		GofD1_1.fastq.gz	GofD1_2.fastq.gz	ILLUMINA	HiSeq2000	100	bartok:/disk2/2.AfricaCow_Plus
AFI	Goffa	GofD10	GOF02	0.998344	0.951427	9.96823		GofD10_1.fastq.gz	GofD10_2.fastq.gz	ILLUMINA	HiSeq2000	100	bartok:/disk2/2.AfricaCow_Plus
AFI	Goffa	GofD3	GOF03	0.998264	0.952289	9.82862		GofD3_1.fastq.gz	GofD3_2.fastq.gz	ILLUMINA	HiSeq2000	100	bartok:/disk2/2.AfricaCow_Plus
AFI	Goffa	GofD4	GOF04	0.997731	0.95064	7.81377		GofD4_1.fastq.gz	GofD4_2.fastq.gz	ILLUMINA	HiSeq2000	100	bartok:/disk2/2.AfricaCow_Plus
AFI	Goffa	GofD5	GOF05	0.998106	0.952159	9.34314		GofD5_1.fastq.gz	GofD5_2.fastq.gz	ILLUMINA	HiSeq2000	100	bartok:/disk2/2.AfricaCow_Plus
AFI	Goffa	GofS1	GOF06	0.996409	0.953129	9.1922		GofS1_1.fastq.gz	GofS1_2.fastq.gz	ILLUMINA	HiSeq2000	100	bartok:/disk2/2.AfricaCow_Plus
AFI	Goffa	GofS2	GOF07	0.998384	0.953301	10.0739		GofS2_1.fastq.gz	GofS2_2.fastq.gz	ILLUMINA	HiSeq2000	100	bartok:/disk2/2.AfricaCow_Plus
AFI	Goffa	GofS3	GOF08	0.99769	0.953017	9.4405		GofS3_1.fastq.gz	GofS3_2.fastq.gz	ILLUMINA	HiSeq2000	100	bartok:/disk2/2.AfricaCow_Plus
AFI	Goffa	GofS4	GOF09	0.99726	0.950474	7.14228		GofS4_1.fastq.gz	GofS4_2.fastq.gz	ILLUMINA	HiSeq2000	100	bartok:/disk2/2.AfricaCow_Plus
AFI	Goffa	GofS5	GOF10	0.99703	0.952278	8.16481		GofS5_1.fastq.gz	GofS5_2.fastq.gz	ILLUMINA	HiSeq2000	100	bartok:/disk2/2.AfricaCow_Plus
AST	Hanwoo	26093	HAN01	0.998489	0.950515	9.45955		26093_1.fastq.gz	26093_2.fastq.gz	ILLUMINA	HiSeq2000	100	hanwoo:/disk7/1.Cow_NGS_raw/1.Lee_Hyun_Jeong/Hanwoo
AST	Hanwoo	26100	HAN02	0.998572	0.948462	6.83462		26100_1.fastq.gz	26100_2.fastq.gz	ILLUMINA	HiSeq2000	100	hanwoo:/disk7/1.Cow_NGS_raw/1.Lee_Hyun_Jeong/Hanwoo
AST	Hanwoo	26104	HAN03	0.998602	0.950189	11.3398		26104_1.fastq.gz	26104_2.fastq.gz	ILLUMINA	HiSeq2000	100	hanwoo:/disk7/1.Cow_NGS_raw/1.Lee_Hyun_Jeong/Hanwoo
AST	Hanwoo	26113	HAN04	0.998484	0.950906	8.59863		26113_1.fastq.gz	26113_2.fastq.gz	ILLUMINA	HiSeq2000	100	hanwoo:/disk7/1.Cow_NGS_raw/1.Lee_Hyun_Jeong/Hanwoo
AST	Hanwoo	27007	HAN05	0.998214	0.950361	10.4309		27007_1.fastq.gz	27007_2.fastq.gz	ILLUMINA	HiSeq2000	100	hanwoo:/disk7/1.Cow_NGS_raw/1.Lee_Hyun_Jeong/Hanwoo
AST	Hanwoo	27010	HAN06	0.997674	0.950494	8.47631		27010_1.fastq.gz	27010_2.fastq.gz	ILLUMINA	HiSeq2000	100	hanwoo:/disk7/1.Cow_NGS_raw/1.Lee_Hyun_Jeong/Hanwoo
AST	Hanwoo	29016	HAN07	0.998267	0.950411	9.8585		29016_1.fastq.gz	29016_2.fastq.gz	ILLUMINA	HiSeq2000	100	hanwoo:/disk7/1.Cow_NGS_raw/1.Lee_Hyun_Jeong/Hanwoo
AST	Hanwoo	29079	HAN08	0.998183	0.951761	11.4855		29079_1.fastq.gz	29079_2.fastq.gz	ILLUMINA	HiSeq2000	100	hanwoo:/disk7/1.Cow_NGS_raw/1.Lee_Hyun_Jeong/Hanwoo
AST	Hanwoo	29080	HAN09	0.995366	0.950982	8.97873		29080_1.fastq.gz	29080_2.fastq.gz	ILLUMINA	HiSeq2000	100	hanwoo:/disk7/1.Cow_NGS_raw/1.Lee_Hyun_Jeong/Hanwoo
AST	Hanwoo	308	HAN10	0.998127	0.951284	8.77193		308_1.fastq.gz	308_2.fastq.gz	ILLUMINA	HiSeq2000	100	hanwoo:/disk7/1.Cow_NGS_raw/1.Lee_Hyun_Jeong/Hanwoo
AST	Hanwoo	313	HAN11	0.998287	0.950287	7.76074		313_1.fastq.gz	313_2.fastq.gz	ILLUMINA	HiSeq2000	100	hanwoo:/disk7/1.Cow_NGS_raw/1.Lee_Hyun_Jeong/Hanwoo
AST	Hanwoo	A01	HAN12	0.998491	0.953439	11.2269		A01_1.fastq.gz	A01_2.fastq.gz	ILLUMINA	HiSeq2000	100	hanwoo:/disk1/1.Cow_NGS_raw/2.Yoon_Du_Hak/Hanwoo
AST	Hanwoo	A05	HAN13	0.998392	0.955166	11.4975		A05_1.fastq.gz	A05_2.fastq.gz	ILLUMINA	HiSeq2000	100	hanwoo:/disk1/1.Cow_NGS_raw/2.Yoon_Du_Hak/Hanwoo
AST	Hanwoo	A12	HAN14	0.998225	0.953558	11.0819		A12_1.fastq.gz	A12_2.fastq.gz	ILLUMINA	HiSeq2000	100	hanwoo:/disk1/1.Cow_NGS_raw/2.Yoon_Du_Hak/Hanwoo
AST	Hanwoo	A14	HAN15	0.998194	0.95407	11.3608		A14_1.fastq.gz	A14_2.fastq.gz	ILLUMINA	HiSeq2000	100	hanwoo:/disk1/1.Cow_NGS_raw/2.Yoon_Du_Hak/Hanwoo
AST	Hanwoo	A16	HAN16	0.998282	0.95431	10.7329		A16_1.fastq.gz	A16_2.fastq.gz	ILLUMINA	HiSeq2000	100	hanwoo:/disk1/1.Cow_NGS_raw/2.Yoon_Du_Hak/Hanwoo
AST	Hanwoo	A23	HAN17	0.998303	0.954601	11.5619		A23_1.fastq.gz	A23_2.fastq.gz	ILLUMINA	HiSeq2000	100	hanwoo:/disk1/1.Cow_NGS_raw/2.Yoon_Du_Hak/Hanwoo
AST	Hanwoo	A27	HAN18	0.998405	0.955316	11.3551		A27_1.fastq.gz	A27_2.fastq.gz	ILLUMINA	HiSeq2000	100	hanwoo:/disk1/1.Cow_NGS_raw/2.Yoon_Du_Hak/Hanwoo
AST	Hanwoo	A28	HAN19	0.991277	0.953986	10.5568		A28_1.fastq.gz	A28_2.fastq.gz	ILLUMINA	HiSeq2000	100	hanwoo:/disk1/1.Cow_NGS_raw/2.Yoon_Du_Hak/Hanwoo
AST	Hanwoo	A44	HAN20	0.998608	0.954024	10.6485		A44_1.fastq.gz	A44_2.fastq.gz	ILLUMINA	HiSeq2000	100	hanwoo:/disk1/1.Cow_NGS_raw/2.Yoon_Du_Hak/Hanwoo
AST	Hanwoo	A45	HAN21	0.998057	0.953614	9.73516		A45_1.fastq.gz	A45_2.fastq.gz	ILLUMINA	HiSeq2000	100	hanwoo:/disk1/1.Cow_NGS_raw/2.Yoon_Du_Hak/Hanwoo
AST	Hanwoo	A46	HAN22	0.99867	0.953146	9.74724		A46_1.fastq.gz	A46_2.fastq.gz	ILLUMINA	HiSeq2000	100	hanwoo:/disk1/1.Cow_NGS_raw/2.Yoon_Du_Hak/Hanwoo
AST	Hanwoo	A48	HAN23	0.998321	0.954232	9.89833		A48_1.fastq.gz	A48_2.fastq.gz	ILLUMINA	HiSeq2000	100	hanwoo:/disk1/1.Cow_NGS_raw/2.Yoon_Du_Hak/Hanwoo
ASI	Hariana	SAMN08862747	HAR03	0.997282	0.955657	30.28		SAMN08862747_1.fastq.gz	SAMN08862747_2.fastq.gz	ILLUMINA	HiSeqXTen	2500	bartok:/disk10/9.Kwondo_Pakistan_cattle_20190927
EUT	Hereford	SAMN05788507	HER01	0.959634	0.959605	22.8482	M	SAMN05788507_1.fastq.gz	SAMN05788507_2.fastq.gz	ILLUMINA	HiSeq2000, HiSeq2500	100	bartok:/disk14/2.Kwondo_Hereford_2_20190923
EUT	Hereford	SAMN05788531	HER02	0.998473	0.960627	19.5719		SAMN05788531_1.fastq.gz	SAMN05788531_2.fastq.gz	ILLUMINA	HiSeq2500	100	bartok:/disk14/2.Kwondo_Hereford_2_20190923
EUT	Hereford	SAMN05788534	HER03	0.995911	0.95989	16.4052		SAMN05788534_1.fastq.gz	SAMN05788534_2.fastq.gz	ILLUMINA	HiSeq2000	100	bartok:/disk14/2.Kwondo_Hereford_2_20190923
EUT	Hereford	SAMN05788535	HER04	0.996301	0.960013	19.0421		SAMN05788535_1.fastq.gz	SAMN05788535_2.fastq.gz	ILLUMINA	HiSeq2000	100	bartok:/disk13/4.Kwondo_Hereford_1_20190923
EUT	Hereford	SAMN05788536	HER05	0.983932	0.956778	12.1274		SAMN05788536_1.fastq.gz	SAMN05788536_2.fastq.gz	ILLUMINA	HiSeq2500	100	bartok:/disk13/4.Kwondo_Hereford_1_20190923
EUT	Hereford	SAMN05788537	HER06	0.978826	0.95941	17.0063		SAMN05788537_1.fastq.gz	SAMN05788537_2.fastq.gz	ILLUMINA	HiSeq2500	100	bartok:/disk13/4.Kwondo_Hereford_1_20190923
EUT	Hereford	SAMN05788538	HER07	0.98128	0.958902	16.9468		SAMN05788538_1.fastq.gz	SAMN05788538_2.fastq.gz	ILLUMINA	HiSeq2000	100	bartok:/disk13/4.Kwondo_Hereford_1_20190923
EUT	Hereford	SAMN05788539	HER08	0.994231	0.959911	18.8097		SAMN05788539_1.fastq.gz	SAMN05788539_2.fastq.gz	ILLUMINA	HiSeq2000	100	bartok:/disk13/4.Kwondo_Hereford_1_20190923
EUT	Hereford	SAMN05788540	HER09	0.998605	0.960189	19.1883		SAMN05788540_1.fastq.gz	SAMN05788540_2.fastq.gz	ILLUMINA	HiSeq2000	100	bartok:/disk13/4.Kwondo_Hereford_1_20190923
EUT	Hereford	SAMN05788555	HER10	0.978361	0.958756	17.2394		SAMN05788555_1.fastq.gz	SAMN05788555_2.fastq.gz	ILLUMINA	HiSeq2000	100	bartok:/disk13/4.Kwondo_Hereford_1_20190923
EUT	Hereford	SAMN05788556	HER11	0.998443	0.959113	15.8112		SAMN05788556_1.fastq.gz	SAMN05788556_2.fastq.gz	ILLUMINA	HiSeq2000	100	bartok:/disk13/4.Kwondo_Hereford_1_20190923
EUT	Hereford	SAMN05788557	HER12	0.998409	0.959913	16.3822		SAMN05788557_1.fastq.gz	SAMN05788557_2.fastq.gz	ILLUMINA	HiSeq2500	100	bartok:/disk13/4.Kwondo_Hereford_1_20190923
EUT	Hereford	SAMN05788558	HER13	0.998394	0.959103	17.7591		SAMN05788558_1.fastq.gz	SAMN05788558_2.fastq.gz	ILLUMINA	HiSeq2500	100	bartok:/disk13/4.Kwondo_Hereford_1_20190923
EUT	Hereford	SAMN05788559	HER14	0.998806	0.958812	14.5286		SAMN05788559_1.fastq.gz	SAMN05788559_2.fastq.gz	ILLUMINA	HiSeq2000, HiSeq2500	100	bartok:/disk13/4.Kwondo_Hereford_1_20190923
EUT	Hereford	SAMN10940540	HER15	0.9568	0.961983	17.7292		SAMN10940540_1.fastq.gz	SAMN10940540_2.fastq.gz	ILLUMINA	HiSeqXTen	2500	bartok:/disk13/4.Kwondo_Hereford_1_20190923
EUT	Hereford	SAMN10940541	HER16	0.992569	0.958149	13.6041		SAMN10940541_1.fastq.gz	SAMN10940541_2.fastq.gz	ILLUMINA	HiSeq2000, HiSeq2500	100	bartok:/disk10/8.Kwondo_Hereford_3_20190927
EUT	Hereford	SAMN10940542	HER17	0.99327	0.958888	14.5765		SAMN10940542_1.fastq.gz	SAMN10940542_2.fastq.gz	ILLUMINA	HiSeq2000, HiSeq2500	100	bartok:/disk10/8.Kwondo_Hereford_3_20190927
EUT	Hereford	SAMN10940543	HER18	0.998339	0.959481	14.1242		SAMN10940543_1.fastq.gz	SAMN10940543_2.fastq.gz	ILLUMINA	HiSeq2000, HiSeq2500	100	bartok:/disk10/8.Kwondo_Hereford_3_20190927
EUT	Holstein	9044	HOL01	0.998696	0.948865	8.45311		09044_1.fastq.gz	09044_2.fastq.gz	ILLUMINA	HiSeq2000	100	hanwoo:/disk7/1.Cow_NGS_raw/1.Lee_Hyun_Jeong/Holstein
EUT	Holstein	9046	HOL02	0.998547	0.948549	8.28306		09046_1.fastq.gz	09046_2.fastq.gz	ILLUMINA	HiSeq2000	100	hanwoo:/disk7/1.Cow_NGS_raw/1.Lee_Hyun_Jeong/Holstein
EUT	Holstein	9057	HOL03	0.998207	0.947548	9.49559		09057_1.fastq.gz	09057_2.fastq.gz	ILLUMINA	HiSeq2000	100	hanwoo:/disk7/1.Cow_NGS_raw/1.Lee_Hyun_Jeong/Holstein
EUT	Holstein	9060	HOL04	0.998449	0.948735	7.61697		09060_1.fastq.gz	09060_2.fastq.gz	ILLUMINA	HiSeq2000	100	hanwoo:/disk7/1.Cow_NGS_raw/1.Lee_Hyun_Jeong/Holstein
EUT	Holstein	9123	HOL05	0.998225	0.951056	10.003		09123_1.fastq.gz	09123_2.fastq.gz	ILLUMINA	HiSeq2000	100	hanwoo:/disk7/1.Cow_NGS_raw/1.Lee_Hyun_Jeong/Holstein
EUT	Holstein	10068	HOL06	0.998524	0.950852	10.7726		10068_1.fastq.gz	10068_2.fastq.gz	ILLUMINA	HiSeq2000	100	hanwoo:/disk7/1.Cow_NGS_raw/1.Lee_Hyun_Jeong/Holstein
EUT	Holstein	10078	HOL07	0.998016	0.950196	10.7836		10078_1.fastq.gz	10078_2.fastq.gz	ILLUMINA	HiSeq2000	100	hanwoo:/disk7/1.Cow_NGS_raw/1.Lee_Hyun_Jeong/Holstein
EUT	Holstein	10090	HOL08	0.998243	0.952215	9.64417		10090_1.fastq.gz	10090_2.fastq.gz	ILLUMINA	HiSeq2000	100	hanwoo:/disk7/1.Cow_NGS_raw/1.Lee_Hyun_Jeong/Holstein
EUT	Holstein	10099	HOL09	0.964234	0.949347	9.96452		10099_1.fastq.gz	10099_2.fastq.gz	ILLUMINA	HiSeq2000	100	hanwoo:/disk7/1.Cow_NGS_raw/1.Lee_Hyun_Jeong/Holstein
EUT	Holstein	10100	HOL10	0.998314	0.950863	10.9912		10100_1.fastq.gz	10100_2.fastq.gz	ILLUMINA	HiSeq2000	100	hanwoo:/disk7/1.Cow_NGS_raw/1.Lee_Hyun_Jeong/Holstein
AFZ	Horro	HorD1	HOR01	0.997568	0.949485	7.11713		HorD1_1.fastq.gz	HorD1_2.fastq.gz	ILLUMINA	HiSeq2000	100	bartok:/disk2/2.AfricaCow_Plus
AFZ	Horro	HorD2	HOR02	0.997175	0.951847	8.68451		HorD2_1.fastq.gz	HorD2_2.fastq.gz	ILLUMINA	HiSeq2000	100	bartok:/disk2/2.AfricaCow_Plus
AFZ	Horro	HorD3	HOR03	0.998128	0.95122	9.80863		HorD3_1.fastq.gz	HorD3_2.fastq.gz	ILLUMINA	HiSeq2000	100	bartok:/disk2/2.AfricaCow_Plus
AFZ	Horro	HorD4	HOR04	0.997318	0.950417	7.66789		HorD4_1.fastq.gz	HorD4_2.fastq.gz	ILLUMINA	HiSeq2000	100	bartok:/disk2/2.AfricaCow_Plus
AFZ	Horro	HorD5	HOR05	0.986043	0.950977	8.27612		HorD5_1.fastq.gz	HorD5_2.fastq.gz	ILLUMINA	HiSeq2000	100	bartok:/disk2/2.AfricaCow_Plus
AFZ	Horro	HorD6	HOR06	0.997517	0.950403	7.53467		HorD6_1.fastq.gz	HorD6_2.fastq.gz	ILLUMINA	HiSeq2000	100	bartok:/disk2/2.AfricaCow_Plus
AFZ	Horro	HorD7	HOR07	0.997912	0.952364	9.08746		HorD7_1.fastq.gz	HorD7_2.fastq.gz	ILLUMINA	HiSeq2000	100	bartok:/disk2/2.AfricaCow_Plus
AFZ	Horro	HorD8	HOR08	0.997324	0.951457	8.87724		HorD8_1.fastq.gz	HorD8_2.fastq.gz	ILLUMINA	HiSeq2000	100	bartok:/disk2/2.AfricaCow_Plus
AFZ	Horro	HorS10	HOR09	0.99682	0.95141	7.0695		HorS10_1.fastq.gz	HorS10_2.fastq.gz	ILLUMINA	HiSeq2000	100	bartok:/disk2/2.AfricaCow_Plus
AFZ	Horro	HorS12	HOR10	0.997346	0.953351	9.16111		HorS12_1.fastq.gz	HorS12_2.fastq.gz	ILLUMINA	HiSeq2000	100	bartok:/disk2/2.AfricaCow_Plus
AFZ	Horro	HorS9	HOR11	0.993363	0.95306	9.16355		HorS9_1.fastq.gz	HorS9_2.fastq.gz	ILLUMINA	HiSeq2000	100	bartok:/disk2/2.AfricaCow_Plus
EUT	Jersey	296	JER01	0.997217	0.954168	12.9236		0296_1.fastq.gz	0296_2.fastq.gz	ILLUMINA	HiSeq2000	100	hanwoo:/disk7/1.Cow_NGS_raw/1.Lee_Hyun_Jeong/Jersey
EUT	Jersey	2040	JER02	0.998774	0.952352	13.5689		2040_1.fastq.gz	2040_2.fastq.gz	ILLUMINA	HiSeq2000	100	hanwoo:/disk7/1.Cow_NGS_raw/1.Lee_Hyun_Jeong/Jersey
EUT	Jersey	3310	JER03	0.998715	0.950979	10.9817		3310_1.fastq.gz	3310_2.fastq.gz	ILLUMINA	HiSeq2000	100	hanwoo:/disk7/1.Cow_NGS_raw/1.Lee_Hyun_Jeong/Jersey
EUT	Jersey	3344	JER04	0.998722	0.953121	10.9923		3344_1.fastq.gz	3344_2.fastq.gz	ILLUMINA	HiSeq2000	100	hanwoo:/disk7/1.Cow_NGS_raw/1.Lee_Hyun_Jeong/Jersey
EUT	Jersey	3352	JER05	0.998935	0.9509	10.4245		3352_1.fastq.gz	3352_2.fastq.gz	ILLUMINA	HiSeq2000	100	hanwoo:/disk7/1.Cow_NGS_raw/1.Lee_Hyun_Jeong/Jersey
EUT	Jersey	3369	JER06	0.998727	0.951786	12.1482		3369_1.fastq.gz	3369_2.fastq.gz	ILLUMINA	HiSeq2000	100	hanwoo:/disk7/1.Cow_NGS_raw/1.Lee_Hyun_Jeong/Jersey
EUT	Jersey	3377	JER07	0.998517	0.954087	12.6552		3377_1.fastq.gz	3377_2.fastq.gz	ILLUMINA	HiSeq2000	100	hanwoo:/disk7/1.Cow_NGS_raw/1.Lee_Hyun_Jeong/Jersey
EUT	Jersey	3454	JER08	0.998661	0.952358	13.8143		3454_1.fastq.gz	3454_2.fastq.gz	ILLUMINA	HiSeq2000	100	hanwoo:/disk7/1.Cow_NGS_raw/1.Lee_Hyun_Jeong/Jersey
EUT	Jersey	4252	JER09	0.997111	0.954692	11.9174		4252_1.fastq.gz	4252_2.fastq.gz	ILLUMINA	HiSeq2000	100	hanwoo:/disk7/1.Cow_NGS_raw/1.Lee_Hyun_Jeong/Jersey
EUT	Jersey	4718	JER10	0.99896	0.952379	13.6137		4718_1.fastq.gz	4718_2.fastq.gz	ILLUMINA	HiSeq2000	100	hanwoo:/disk7/1.Cow_NGS_raw/1.Lee_Hyun_Jeong/Jersey
AFI	KenyaBoran	KENANA_13	KEB01	0.998022	0.951438	7.89043		KENANA_13_NoIndex_L001_R1_001.fastq.gz	KENANA_13_NoIndex_L001_R2_001.fastq.gz	ILLUMINA	HiSeq2000	100	hanwoo:/disk4/1.African_Cattle
AFI	KenyaBoran	KENANA_14	KEB02	0.998482	0.951702	7.77004		KENANA_14_NoIndex_L002_R1_001.fastq.gz	KENANA_14_NoIndex_L002_R2_001.fastq.gz	ILLUMINA	HiSeq2000	100	hanwoo:/disk4/1.African_Cattle
AFI	KenyaBoran	KENANA_16	KEB03	0.998413	0.951876	7.58548		KENANA_16_NoIndex_L001_R1_001.fastq.gz	KENANA_16_NoIndex_L001_R2_001.fastq.gz	ILLUMINA	HiSeq2000	100	hanwoo:/disk4/1.African_Cattle
AFI	KenyaBoran	KENANA_17	KEB04	0.99856	0.952585	8.44697		KENANA_17_NoIndex_L002_R1_001.fastq.gz	KENANA_17_NoIndex_L002_R2_001.fastq.gz	ILLUMINA	HiSeq2000	100	hanwoo:/disk4/1.African_Cattle
AFI	KenyaBoran	KENANA_18	KEB05	0.998112	0.95155	8.12597		KENANA_18_NoIndex_L001_R1_001.fastq.gz	KENANA_18_NoIndex_L001_R2_001.fastq.gz	ILLUMINA	HiSeq2000	100	hanwoo:/disk4/1.African_Cattle
AFI	KenyaBoran	KENANA_2	KEB06	0.99839	0.951519	7.57775		KENANA_2_NoIndex_L001_R1_001.fastq.gz	KENANA_2_NoIndex_L001_R2_001.fastq.gz	ILLUMINA	HiSeq2000	100	hanwoo:/disk4/1.African_Cattle
AFI	KenyaBoran	KENANA_20	KEB07	0.997913	0.95285	8.0807		KENANA_20_NoIndex_L002_R1_001.fastq.gz	KENANA_20_NoIndex_L002_R2_001.fastq.gz	ILLUMINA	HiSeq2000	100	hanwoo:/disk4/1.African_Cattle
AFI	KenyaBoran	KENANA_4	KEB08	0.998522	0.951578	7.84416		KENANA_4_NoIndex_L002_R1_001.fastq.gz	KENANA_4_NoIndex_L002_R2_001.fastq.gz	ILLUMINA	HiSeq2000	100	hanwoo:/disk4/1.African_Cattle
AFI	KenyaBoran	KENANA_7	KEB09	0.979834	0.955041	8.34181		KENANA_7_NoIndex_L001_R1_001.fastq.gz	KENANA_7_NoIndex_L001_R2_001.fastq.gz	ILLUMINA	HiSeq2000	100	hanwoo:/disk4/2.African_Cattle_Additional
AFI	KenyaBoran	KENANA_11	KEB10	0.998568	0.952135	8.47789		KENANA_11_R1.fastq.gz	KENANA_11_R2.fastq.gz	ILLUMINA	HiSeq2000	100	hanwoo:/disk4/1.African_Cattle, hanwoo:/disk4/3.African_Cattle_Additional2	hanwoo:/disk4/5.African_Cattle_merged_files
AFI	Kenana	K1	KEN01	0.994358	0.952976	8.52683		K1_1.fastq.gz	K1_2.fastq.gz	ILLUMINA	HiSeq2000	100	bartok:/disk1/2.AfricaCow_Plus/1609AHS-0025_1
AFI	Kenana	K10	KEN02	0.996668	0.951013	9.13187		K10_1.fastq.gz	K10_2.fastq.gz	ILLUMINA	HiSeq2000	100	bartok:/disk1/2.AfricaCow_Plus/1609AHS-0025_1
AFI	Kenana	K3	KEN03	0.997299	0.950667	9.55638		K3_1.fastq.gz	K3_2.fastq.gz	ILLUMINA	HiSeq2000	100	bartok:/disk1/2.AfricaCow_Plus/1609AHS-0025_1
AFI	Kenana	K5	KEN04	0.996609	0.953075	9.70039		K5_1.fastq.gz	K5_2.fastq.gz	ILLUMINA	HiSeq2000	100	bartok:/disk1/2.AfricaCow_Plus/1609AHS-0025_1
AFI	Kenana	OgD1	KEN05	0.998308	0.951883	8.21974		OgD1_NoIndex_L002_R1_001.fastq.gz	OgD1_NoIndex_L002_R2_001.fastq.gz	ILLUMINA	HiSeq2000	100	hanwoo:/disk4/1.African_Cattle
AFI	Kenana	OgD2	KEN06	0.998441	0.952215	8.36832		OgD2_NoIndex_L001_R1_001.fastq.gz	OgD2_NoIndex_L001_R2_001.fastq.gz	ILLUMINA	HiSeq2000	100	hanwoo:/disk4/1.African_Cattle
AFI	Kenana	OgD4	KEN07	0.998161	0.952019	8.34715		OgD4_NoIndex_L002_R1_001.fastq.gz	OgD4_NoIndex_L002_R2_001.fastq.gz	ILLUMINA	HiSeq2000	100	hanwoo:/disk4/1.African_Cattle
AFI	Kenana	OgD5	KEN08	0.99837	0.952013	8.04473		OgD5_NoIndex_L001_R1_001.fastq.gz	OgD5_NoIndex_L001_R2_001.fastq.gz	ILLUMINA	HiSeq2000	100	hanwoo:/disk4/1.African_Cattle
AFI	Kenana	OgD6	KEN09	0.99838	0.95225	8.23138		OgD6_NoIndex_L002_R1_001.fastq.gz	OgD6_NoIndex_L002_R2_001.fastq.gz	ILLUMINA	HiSeq2000	100	hanwoo:/disk4/1.African_Cattle
AFI	Kenana	OgD7	KEN10	0.998481	0.951629	8.09539		OgD7_NoIndex_L001_R1_001.fastq.gz	OgD7_NoIndex_L001_R2_001.fastq.gz	ILLUMINA	HiSeq2000	100	hanwoo:/disk4/2.African_Cattle_Additional
AFI	Kenana	OgD8	KEN11	0.997961	0.951977	8.15629		OgD8_NoIndex_L002_R1_001.fastq.gz	OgD8_NoIndex_L002_R2_001.fastq.gz	ILLUMINA	HiSeq2000	100	hanwoo:/disk4/2.African_Cattle_Additional
AFI	Kenana	OgS1	KEN12	0.998047	0.953325	8.20014		OgS1_NoIndex_L001_R1_001.fastq.gz	OgS1_NoIndex_L001_R2_001.fastq.gz	ILLUMINA	HiSeq2000	100	hanwoo:/disk4/2.African_Cattle_Additional
AFI	Kenana	OgS2	KEN13	0.998486	0.95194	8.32595		OgS2_NoIndex_L002_R1_001.fastq.gz	OgS2_NoIndex_L002_R2_001.fastq.gz	ILLUMINA	HiSeq2000	100	hanwoo:/disk4/2.African_Cattle_Additional
EUT	Limia	LM1	LIM01	0.95131	0.954951	8.05316		SRR8426539_1.fastq.gz	SRR8426539_2.fastq.gz	ILLUMINA	HiSeq2000	100	bartok:/disk15/4.Kwondo_Iberian_cattle_20191119
EUT	Maremmana	MA1	MAM01	0.992858	0.952439	8.65765		SRR8426543_1.fastq.gz	SRR8426543_2.fastq.gz	ILLUMINA	HiSeq2000	100	bartok:/disk15/3.Kwondo_BalkanItalian_cattle_20191119
EUT	Maremmana	MA2	MAM02	0.98557	0.952073	8.47273		SRR8426544_1.fastq.gz	SRR8426544_2.fastq.gz	ILLUMINA	HiSeq2000	100	bartok:/disk15/3.Kwondo_BalkanItalian_cattle_20191119
EUT	Maremmana	MA3	MAM03	0.997456	0.917464	7.57981		SRR8426535_1.fastq.gz	SRR8426535_2.fastq.gz	ILLUMINA	HiSeq2000	100	bartok:/disk15/3.Kwondo_BalkanItalian_cattle_20191119
EUT	Maronesa	MN1	MAN01	0.998323	0.900442	7.5305		SRR8426540_1.fastq.gz	SRR8426540_2.fastq.gz	ILLUMINA	HiSeq2000	100	bartok:/disk15/4.Kwondo_Iberian_cattle_20191119
AFI	Mursi	MurD10	MUR01	0.998362	0.951809	9.38885		MurD10_1.fastq.gz	MurD10_2.fastq.gz	ILLUMINA	HiSeq2000	100	bartok:/disk2/2.AfricaCow_Plus
AFI	Mursi	MurD11	MUR02	0.996584	0.951241	8.63063		MurD11_1.fastq.gz	MurD11_2.fastq.gz	ILLUMINA	HiSeq2000	100	bartok:/disk1/2.AfricaCow_Plus/1609AHS-0025_1
AFI	Mursi	MurD2	MUR03	0.997576	0.950895	9.49921		MurD2_1.fastq.gz	MurD2_2.fastq.gz	ILLUMINA	HiSeq2000	100	bartok:/disk2/2.AfricaCow_Plus
AFI	Mursi	MurD3	MUR04	0.994438	0.950407	10.586		MurD3_1.fastq.gz	MurD3_2.fastq.gz	ILLUMINA	HiSeq2000	100	bartok:/disk2/2.AfricaCow_Plus
AFI	Mursi	MurD5	MUR05	0.997348	0.951664	8.40463		MurD5_1.fastq.gz	MurD5_2.fastq.gz	ILLUMINA	HiSeq2000	100	bartok:/disk2/2.AfricaCow_Plus
AFI	Mursi	MurD6	MUR06	0.99632	0.951668	8.25774		MurD6_1.fastq.gz	MurD6_2.fastq.gz	ILLUMINA	HiSeq2000	100	bartok:/disk2/2.AfricaCow_Plus
AFI	Mursi	MurD8	MUR07	0.997531	0.951652	8.20707		MurD8_1.fastq.gz	MurD8_2.fastq.gz	ILLUMINA	HiSeq2000	100	bartok:/disk2/2.AfricaCow_Plus
AFI	Mursi	MurD9	MUR08	0.997618	0.949199	6.81809		MurD9_1.fastq.gz	MurD9_2.fastq.gz	ILLUMINA	HiSeq2000	100	bartok:/disk2/2.AfricaCow_Plus
AFI	Mursi	MurS4	MUR09	0.997266	0.952751	9.16115		MurS4_1.fastq.gz	MurS4_2.fastq.gz	ILLUMINA	HiSeq2000	100	bartok:/disk2/2.AfricaCow_Plus
AFI	Mursi	MurS7	MUR10	0.99649	0.953505	9.12253		MurS7_1.fastq.gz	MurS7_2.fastq.gz	ILLUMINA	HiSeq2000	100	bartok:/disk2/2.AfricaCow_Plus
AFT	Muturu	SAMN07135491	MUT01	0.995687	0.941103	6.75276		SAMN07135491_1.fastq.gz	SAMN07135491_2.fastq.gz	ILLUMINA	HiSeq2500	100	bartok:/disk10/3.Kwondo_Muturu_public
AFT	Muturu	SAMN07135492	MUT02	0.99512	0.945717	7.78845		SAMN07135492_1.fastq.gz	SAMN07135492_2.fastq.gz	ILLUMINA	HiSeq2500	100	bartok:/disk10/3.Kwondo_Muturu_public
AFT	Muturu	SAMN07135493	MUT03	0.98957	0.94337	8.20194		SAMN07135493_1.fastq.gz	SAMN07135493_2.fastq.gz	ILLUMINA	HiSeq2500	100	bartok:/disk10/3.Kwondo_Muturu_public
AFT	Muturu	SAMN07135494	MUT04	0.986254	0.940897	7.58368		SAMN07135494_1.fastq.gz	SAMN07135494_2.fastq.gz	ILLUMINA	HiSeq2500	100	bartok:/disk10/3.Kwondo_Muturu_public
AFT	Muturu	SAMN07135495	MUT05	0.992246	0.942303	6.95063		SAMN07135495_1.fastq.gz	SAMN07135495_2.fastq.gz	ILLUMINA	HiSeq2500	100	bartok:/disk10/3.Kwondo_Muturu_public
AFT	Muturu	SAMN07135496	MUT06	0.987028	0.925423	5.14785		SAMN07135496_1.fastq.gz	SAMN07135496_2.fastq.gz	ILLUMINA	HiSeq2500	100	bartok:/disk10/3.Kwondo_Muturu_public
AFT	Muturu	SAMN07135497	MUT07	0.989451	0.830514	2.46925		SAMN07135497_1.fastq.gz	SAMN07135497_2.fastq.gz	ILLUMINA	HiSeq2500	100	bartok:/disk10/3.Kwondo_Muturu_public
AFT	Muturu	SAMN07135498	MUT08	0.992051	0.928281	5.29885		SAMN07135498_1.fastq.gz	SAMN07135498_2.fastq.gz	ILLUMINA	HiSeq2500	100	bartok:/disk10/3.Kwondo_Muturu_public
AFT	Muturu	SAMN07135499	MUT09	0.985888	0.934782	6.58649		SAMN07135499_1.fastq.gz	SAMN07135499_2.fastq.gz	ILLUMINA	HiSeq2500	100	bartok:/disk10/3.Kwondo_Muturu_public
AFT	Muturu	SAMN07135500	MUT10	0.989666	0.930484	5.17287		SAMN07135500_1.fastq.gz	SAMN07135500_2.fastq.gz	ILLUMINA	HiSeq2500	100	bartok:/disk10/3.Kwondo_Muturu_public
AFT	NDama	EPF030972	NDA01	0.998634	0.951088	9.84894		EPF030972_1.fastq.gz	EPF030972_2.fastq.gz	ILLUMINA	HiSeq2000	100	bartok:/disk1/2.AfricaCow_Plus/1609AHS-0025_2
AFT	NDama	EPF030973	NDA02	0.997509	0.951631	9.21297		EPF030973_1.fastq.gz	EPF030973_2.fastq.gz	ILLUMINA	HiSeq2000	100	bartok:/disk1/2.AfricaCow_Plus/1609AHS-0025_2
AFT	NDama	EPF030975	NDA03	0.99723	0.952132	9.19782		EPF030975_1.fastq.gz	EPF030975_2.fastq.gz	ILLUMINA	HiSeq2000	100	bartok:/disk1/2.AfricaCow_Plus/1609AHS-0025_2
AFT	NDama	ND064	NDA04	0.998491	0.952926	8.47972		ND064_R1.fastq.gz	ND064_R2.fastq.gz	ILLUMINA	HiSeq2000	100	hanwoo:/disk4/1.African_Cattle, hanwoo:/disk4/2.African_Cattle_Additional, hanwoo:/disk4/3.African_Cattle_Additional2	hanwoo:/disk4/5.African_Cattle_merged_files
AFT	NDama	ND118	NDA05	0.998408	0.952719	7.93652		ND118_NoIndex_L001_R1_001.fastq.gz	ND118_NoIndex_L001_R2_001.fastq.gz	ILLUMINA	HiSeq2000	100	hanwoo:/disk4/1.African_Cattle
AFT	NDama	ND131	NDA06	0.990304	0.952776	7.20666		ND131_NoIndex_L002_R1_001.fastq.gz	ND131_NoIndex_L002_R2_001.fastq.gz	ILLUMINA	HiSeq2000	100	hanwoo:/disk4/2.African_Cattle_Additional
AFT	NDama	ND148	NDA07	0.997863	0.952808	8.27011		ND148_R1.fastq.gz	ND148_R2.fastq.gz	ILLUMINA	HiSeq2000	100	hanwoo:/disk4/1.African_Cattle, hanwoo:/disk4/3.African_Cattle_Additional2	hanwoo:/disk4/5.African_Cattle_merged_files
AFT	NDama	ND158	NDA08	0.997818	0.953307	8.43084		ND158_R1.fastq.gz	ND158_R2.fastq.gz	ILLUMINA	HiSeq2000	100	hanwoo:/disk4/1.African_Cattle, hanwoo:/disk4/3.African_Cattle_Additional2	hanwoo:/disk4/5.African_Cattle_merged_files
AFT	NDama	ND166	NDA09	0.997943	0.9533	8.58074		ND166_R1.fastq.gz	ND166_R2.fastq.gz	ILLUMINA	HiSeq2000	100	hanwoo:/disk4/1.African_Cattle, hanwoo:/disk4/3.African_Cattle_Additional2	hanwoo:/disk4/5.African_Cattle_merged_files
AFT	NDama	ND169	NDA10	0.998546	0.952965	8.26763		ND169_R1.fastq.gz	ND169_R2.fastq.gz	ILLUMINA	HiSeq2000	100	hanwoo:/disk4/1.African_Cattle, hanwoo:/disk4/3.African_Cattle_Additional2	hanwoo:/disk4/5.African_Cattle_merged_files
AFT	NDama	ND183	NDA11	0.996925	0.952471	8.15494		ND183_NoIndex_L002_R1_001.fastq.gz	ND183_NoIndex_L002_R2_001.fastq.gz	ILLUMINA	HiSeq2000	100	hanwoo:/disk4/1.African_Cattle
AFT	NDama	ND719	NDA12	0.998101	0.952659	8.47695		ND719_NoIndex_L001_R1_001.fastq.gz	ND719_NoIndex_L001_R2_001.fastq.gz	ILLUMINA	HiSeq2000	100	hanwoo:/disk4/1.African_Cattle
AFT	NDama	ND730	NDA13	0.997805	0.95268	8.23769		ND730_NoIndex_L002_R1_001.fastq.gz	ND730_NoIndex_L002_R2_001.fastq.gz	ILLUMINA	HiSeq2000	100	hanwoo:/disk4/1.African_Cattle
ASI	Nelore	SAMN05788520	NEL01	0.997698	0.90071	5.63276		SAMN05788520_1.fastq.gz	SAMN05788520_2.fastq.gz	ILLUMINA	HiSeq2000	100	bartok:/disk9/1.Kwondo_indicus_public
ASI	Nelore	SAMN05788521	NEL02	0.997299	0.9089	4.1629		SAMN05788521_1.fastq.gz	SAMN05788521_2.fastq.gz	ILLUMINA	HiSeq2000	100	bartok:/disk9/1.Kwondo_indicus_public
ASI	Nelore	SAMN05788522	NEL03	0.998043	0.935291	5.41096		SAMN05788522_1.fastq.gz	SAMN05788522_2.fastq.gz	ILLUMINA	HiSeq2000	100	bartok:/disk9/1.Kwondo_indicus_public
ASI	Nelore	SAMN05788523	NEL04	0.99777	0.917307	4.62281		SAMN05788523_1.fastq.gz	SAMN05788523_2.fastq.gz	ILLUMINA	HiSeq2000	100	bartok:/disk9/1.Kwondo_indicus_public
ASI	Nelore	SAMN05788524	NEL05	0.997844	0.934772	6.60704		SAMN05788524_1.fastq.gz	SAMN05788524_2.fastq.gz	ILLUMINA	HiSeq2000	100	bartok:/disk9/1.Kwondo_indicus_public
ASI	Nelore	SAMN05788525	NEL06	0.998509	0.916411	3.91145		SAMN05788525_1.fastq.gz	SAMN05788525_2.fastq.gz	ILLUMINA	HiSeq2000	100	bartok:/disk9/1.Kwondo_indicus_public
ASI	Nelore	SAMN10486400	NEL07	0.997792	0.946322	10.0082		SAMN10486400_1.fastq.gz	SAMN10486400_2.fastq.gz	ILLUMINA	HiSeq2000	100	bartok:/disk11/3.Kwondo_Nelore_20190927/
ASI	Nelore	SAMN10486401	NEL08	0.998067	0.940602	7.15897	M	SAMN10486401_1.fastq.gz	SAMN10486401_2.fastq.gz	ILLUMINA	HiSeq2000	100	bartok:/disk11/3.Kwondo_Nelore_20190927/
ASI	Nelore	SAMN10486398	NEL09	0.998276	0.944249	8.28503	M	SAMN10486398_1.fastq.gz	SAMN10486398_2.fastq.gz	ILLUMINA	HiSeq2000	100	bartok:/disk11/3.Kwondo_Nelore_20190927/
ASI	Nelore	SAMN10486399	NEL10	0.998257	0.92266	4.58329	M	SAMN10486399_1.fastq.gz	SAMN10486399_2.fastq.gz	ILLUMINA	HiSeq2000	100	bartok:/disk11/3.Kwondo_Nelore_20190927/
AFI	Ogaden	Bo_2612	OGA01	0.997923	0.951693	7.64684		Bo_2612_NoIndex_L002_R1_001.fastq.gz	Bo_2612_NoIndex_L002_R2_001.fastq.gz	ILLUMINA	HiSeq2000	100	hanwoo:/disk4/1.African_Cattle
AFI	Ogaden	Bo_37506E	OGA02	0.997968	0.952332	8.42103		Bo_37506E_NoIndex_L001_R1_001.fastq.gz	Bo_37506E_NoIndex_L001_R2_001.fastq.gz	ILLUMINA	HiSeq2000	100	hanwoo:/disk4/1.African_Cattle
AFI	Ogaden	Bo_392205G	OGA03	0.997998	0.951892	7.98373		Bo_392205G_NoIndex_L002_R1_001.fastq.gz	Bo_392205G_NoIndex_L002_R2_001.fastq.gz	ILLUMINA	HiSeq2000	100	hanwoo:/disk4/1.African_Cattle
AFI	Ogaden	Bo_439	OGA04	0.998074	0.95189	7.87741		Bo_439_NoIndex_L001_R1_001.fastq.gz	Bo_439_NoIndex_L001_R2_001.fastq.gz	ILLUMINA	HiSeq2000	100	hanwoo:/disk4/1.African_Cattle
AFI	Ogaden	Bo_467	OGA05	0.998222	0.952365	8.1742		Bo_467_NoIndex_L002_R1_001.fastq.gz	Bo_467_NoIndex_L002_R2_001.fastq.gz	ILLUMINA	HiSeq2000	100	hanwoo:/disk4/1.African_Cattle
AFI	Ogaden	Bo_563005K	OGA06	0.998622	0.951501	7.90898		Bo_563005K_NoIndex_L001_R1_001.fastq.gz	Bo_563005K_NoIndex_L001_R2_001.fastq.gz	ILLUMINA	HiSeq2000	100	hanwoo:/disk4/1.African_Cattle
AFI	Ogaden	Bo_672	OGA07	0.996868	0.951489	7.83689		Bo_672_NoIndex_L001_R1_001.fastq.gz	Bo_672_NoIndex_L001_R2_001.fastq.gz	ILLUMINA	HiSeq2000	100	hanwoo:/disk4/1.African_Cattle
AFI	Ogaden	Bow_1304	OGA08	0.997538	0.95279	7.29116		Bow_1304_NoIndex_L002_R1_001.fastq.gz	Bow_1304_NoIndex_L002_R2_001.fastq.gz	ILLUMINA	HiSeq2000	100	hanwoo:/disk4/2.African_Cattle_Additional
AFI	Ogaden	Bow_1688	OGA09	0.997208	0.953	8.19226		Bow_1688_NoIndex_L001_R1_001.fastq.gz	Bow_1688_NoIndex_L001_R2_001.fastq.gz	ILLUMINA	HiSeq2000	100	hanwoo:/disk4/1.African_Cattle
EUT	Pajuna	PA1	PAJ01	0.998486	0.955825	8.60667		SRR8426541_1.fastq.gz	SRR8426541_2.fastq.gz	ILLUMINA	HiSeq2000	100	bartok:/disk15/4.Kwondo_Iberian_cattle_20191119
EUT	Pajuna	PA2	PAJ02	0.994212	0.955212	8.44216		SRR8426542_1.fastq.gz	SRR8426542_2.fastq.gz	ILLUMINA	HiSeq2000	100	bartok:/disk15/4.Kwondo_Iberian_cattle_20191119
EUT	Podolica	PO1	POD01	0.962071	0.952722	7.77327		SRR8426536_1.fastq.gz	SRR8426536_2.fastq.gz	ILLUMINA	HiSeq2000	100	bartok:/disk15/3.Kwondo_BalkanItalian_cattle_20191119
ASI	Sahiwal	SAMN08862748	SAH02	0.997134	0.953569	18.1872		SAMN08862748_1.fastq.gz	SAMN08862748_2.fastq.gz	ILLUMINA	HiSeqXTen	2500	bartok:/disk10/9.Kwondo_Pakistan_cattle_20190927
EUT	Sayaguesa	SA1	SAY01	0.917008	0.952878	7.80555		SRR8426537_1.fastq.gz	SRR8426537_2.fastq.gz	ILLUMINA	HiSeq2000	100	bartok:/disk15/4.Kwondo_Iberian_cattle_20191119
EUT	Sayaguesa	SA2	SAY02	0.994903	0.952947	8.58946		SRR8426538_1.fastq.gz	SRR8426538_2.fastq.gz	ILLUMINA	HiSeq2000	100	bartok:/disk15/4.Kwondo_Iberian_cattle_20191119
AFI	Semien	BSM01	SEM01	0.996202	0.941902	25.3508		BSM01_1.fq.gz	BSM01_2.fq.gz	ILLUMINA	HiSeq2500	100	bartok:/disk11/1.Kwondo_Ethiopian_cattle_from_ILRI_20181129/Semien
AFI	Semien	BSM02	SEM02	0.996695	0.942268	25.1947		BSM02_1.fq.gz	BSM02_2.fq.gz	ILLUMINA	HiSeq2500	100	bartok:/disk11/1.Kwondo_Ethiopian_cattle_from_ILRI_20181129/Semien
AFI	Semien	BSM03	SEM03	0.996676	0.943221	23.4004		BSM03_1.fq.gz	BSM03_2.fq.gz	ILLUMINA	HiSeq2500	100	bartok:/disk11/1.Kwondo_Ethiopian_cattle_from_ILRI_20181129/Semien
AFI	Semien	BSM04	SEM04	0.996149	0.942127	25.0317		BSM04_1.fq.gz	BSM04_2.fq.gz	ILLUMINA	HiSeq2500	100	bartok:/disk11/1.Kwondo_Ethiopian_cattle_from_ILRI_20181129/Semien
AFI	Semien	BSM05	SEM05	0.996199	0.943691	25.2195		BSM05_1.fq.gz	BSM05_2.fq.gz	ILLUMINA	HiSeq2500	100	bartok:/disk11/1.Kwondo_Ethiopian_cattle_from_ILRI_20181129/Semien
AFI	Semien	BSM07	SEM06	0.996776	0.94324	24.673		BSM07_1.fq.gz	BSM07_2.fq.gz	ILLUMINA	HiSeq2500	100	bartok:/disk11/1.Kwondo_Ethiopian_cattle_from_ILRI_20181129/Semien
AFI	Semien	BSM08	SEM07	0.997207	0.943473	26.4295		BSM08_1.fq.gz	BSM08_2.fq.gz	ILLUMINA	HiSeq2500	100	bartok:/disk11/1.Kwondo_Ethiopian_cattle_from_ILRI_20181129/Semien
AFI	Semien	BSM09	SEM08	0.996588	0.943394	23.9467		BSM09_1.fq.gz	BSM09_2.fq.gz	ILLUMINA	HiSeq2500	100	bartok:/disk11/1.Kwondo_Ethiopian_cattle_from_ILRI_20181129/Semien
AFI	Semien	BSM10	SEM09	0.997152	0.94225	25.4149		BSM10_1.fq.gz	BSM10_2.fq.gz	ILLUMINA	HiSeq2500	100	bartok:/disk11/1.Kwondo_Ethiopian_cattle_from_ILRI_20181129/Semien
AFI	Semien	BSM11	SEM10	0.996989	0.943356	22.5015		BSM11_1.fq.gz	BSM11_2.fq.gz	ILLUMINA	HiSeq2500	100	bartok:/disk11/1.Kwondo_Ethiopian_cattle_from_ILRI_20181129/Semien
AFT	Sheko	SheD1	SHE01	0.99826	0.951555	9.50422		SheD1_1.fastq.gz	SheD1_2.fastq.gz	ILLUMINA	HiSeq2000	100	bartok:/disk2/2.AfricaCow_Plus
AFT	Sheko	SheD11	SHE02	0.997103	0.952937	10.5554		SheD11_1.fastq.gz	SheD11_2.fastq.gz	ILLUMINA	HiSeq2000	100	bartok:/disk2/2.AfricaCow_Plus
AFT	Sheko	SheD12	SHE03	0.998415	0.951809	10.3322		SheD12_1.fastq.gz	SheD12_2.fastq.gz	ILLUMINA	HiSeq2000	100	bartok:/disk2/2.AfricaCow_Plus
AFT	Sheko	SheD2	SHE04	0.997267	0.951968	9.17001		SheD2_1.fastq.gz	SheD2_2.fastq.gz	ILLUMINA	HiSeq2000	100	bartok:/disk2/2.AfricaCow_Plus
AFT	Sheko	SheD3	SHE05	0.996306	0.951323	9.57927		SheD3_1.fastq.gz	SheD3_2.fastq.gz	ILLUMINA	HiSeq2000	100	bartok:/disk1/2.AfricaCow_Plus/1609AHS-0025_1
AFT	Sheko	SheD4	SHE06	0.997331	0.952518	9.59116		SheD4_1.fastq.gz	SheD4_2.fastq.gz	ILLUMINA	HiSeq2000	100	bartok:/disk2/2.AfricaCow_Plus
AFT	Sheko	SheD5	SHE07	0.997014	0.952669	9.46496		SheD5_1.fastq.gz	SheD5_2.fastq.gz	ILLUMINA	HiSeq2000	100	bartok:/disk2/2.AfricaCow_Plus
AFT	Sheko	SheD6	SHE08	0.998359	0.951949	9.23971		SheD6_1.fastq.gz	SheD6_2.fastq.gz	ILLUMINA	HiSeq2000	100	bartok:/disk2/2.AfricaCow_Plus
AFT	Sheko	SheD8	SHE09	0.998289	0.952748	9.83079		SheD8_1.fastq.gz	SheD8_2.fastq.gz	ILLUMINA	HiSeq2000	100	bartok:/disk2/2.AfricaCow_Plus
EUT	Simmental	SAMN05788541	SIM01	0.997811	0.957485	18.4404		SAMN05788541_1.fastq.gz	SAMN05788541_2.fastq.gz	ILLUMINA	HiSeq2000, HiSeq2500	100	bartok:/disk16/5.Kwondo_Simmental_2_20190927
EUT	Simmental	SAMN05788542	SIM02	0.998375	0.95806	20.0059		SAMN05788542_1.fastq.gz	SAMN05788542_2.fastq.gz	ILLUMINA	HiSeq2000, HiSeq2500	100	bartok:/disk16/5.Kwondo_Simmental_2_20190927
EUT	Simmental	SAMN05788543	SIM03	0.998478	0.95779	18.5682		SAMN05788543_1.fastq.gz	SAMN05788543_2.fastq.gz	ILLUMINA	HiSeq2000, HiSeq2500	100	bartok:/disk16/5.Kwondo_Simmental_2_20190927
EUT	Simmental	SAMN05788544	SIM04	0.960664	0.957065	18.072		SAMN05788544_1.fastq.gz	SAMN05788544_2.fastq.gz	ILLUMINA	HiSeq2000	100	bartok:/disk16/5.Kwondo_Simmental_2_20190927
EUT	Simmental	SAMN05788545	SIM05	0.964897	0.958587	23.4327		SAMN05788545_1.fastq.gz	SAMN05788545_2.fastq.gz	ILLUMINA	HiSeq2000, HiSeq2500	100	bartok:/disk16/5.Kwondo_Simmental_2_20190927
EUT	Simmental	SAMN05788546	SIM06	0.977176	0.957301	18.4145		SAMN05788546_1.fastq.gz	SAMN05788546_2.fastq.gz	ILLUMINA	HiSeq2000	100	bartok:/disk16/5.Kwondo_Simmental_2_20190927
EUT	Simmental	SAMN10940558	SIM07	0.964323	0.959439	15.8183		SAMN10940558_1.fastq.gz	SAMN10940558_2.fastq.gz	ILLUMINA	HiSeq2500	100	bartok:/disk15/1.Kwondo_Simmental_1_20190927
EUT	Simmental	SAMN10940559	SIM08	0.95969	0.959297	16.3618		SAMN10940559_1.fastq.gz	SAMN10940559_2.fastq.gz	ILLUMINA	HiSeq2000, HiSeq2500	100	bartok:/disk15/1.Kwondo_Simmental_1_20190927
EUT	Simmental	SAMN10940560	SIM09	0.995844	0.957599	17.8095		SAMN10940560_1.fastq.gz	SAMN10940560_2.fastq.gz	ILLUMINA	HiSeq2000, HiSeq2500	100	bartok:/disk15/1.Kwondo_Simmental_1_20190927
EUT	Simmental	SAMN10940561	SIM10	0.980087	0.958899	17.6456		SAMN10940561_1.fastq.gz	SAMN10940561_2.fastq.gz	ILLUMINA	HiSeq2000, HiSeq2500	100	bartok:/disk15/1.Kwondo_Simmental_1_20190927
EUT	Simmental	SAMN10940562	SIM11	0.998747	0.958667	16.5132		SAMN10940562_1.fastq.gz	SAMN10940562_2.fastq.gz	ILLUMINA	HiSeq2000	100	bartok:/disk15/1.Kwondo_Simmental_1_20190927
ASI	Tharparkar	SAMN08862749	THA03	0.995885	0.953244	14.2912		SAMN08862749_1.fastq.gz	SAMN08862749_2.fastq.gz	ILLUMINA	HiSeqXTen	2500	bartok:/disk10/9.Kwondo_Pakistan_cattle_20190927
EUT	WesternFinn	WFinn06	WEF01	0.997756	0.946587	7.30711		ERR2734947_1.fastq.gz	ERR2734947_2.fastq.gz	ILLUMINA	HiSeq2000	100	bartok:/disk15/5.Kwondo_Finnish_cattle_20191119
EUT	WesternFinn	WFinn07	WEF02	0.998886	0.947069	9.37852		ERR2734948_1.fastq.gz	ERR2734948_2.fastq.gz	ILLUMINA	HiSeq2000	100	bartok:/disk15/5.Kwondo_Finnish_cattle_20191119
EUT	WesternFinn	WFinn08	WEF03	0.997996	0.94816	9.45793		ERR2734949_1.fastq.gz	ERR2734949_2.fastq.gz	ILLUMINA	HiSeq2000	100	bartok:/disk15/5.Kwondo_Finnish_cattle_20191119
EUT	WesternFinn	WFinn09	WEF04	0.991836	0.947317	8.82354		ERR2734950_1.fastq.gz	ERR2734950_2.fastq.gz	ILLUMINA	HiSeq2000	100	bartok:/disk15/5.Kwondo_Finnish_cattle_20191119
EUT	WesternFinn	WFinn10	WEF05	0.99807	0.946382	8.95538		ERR2734951_1.fastq.gz	ERR2734951_2.fastq.gz	ILLUMINA	HiSeq2000	100	bartok:/disk15/5.Kwondo_Finnish_cattle_20191119

## Sheet: Sample_info
Group	Breed	Sample	Run_ID	Sex	Fastq1	Fastq2	Platform	Instrument	Dupdist	Rawdata	Note
AFB	AfricanBuffalo	BF001			BF001_1.fastq.gz	BF001_2.fastq.gz	ILLUMINA	HiSeq2000	100	bartok:/disk1/2.AfricaCow_Plus/1609AHS-0025_1
AFB	AfricanBuffalo	BF002			BF002_1.fastq.gz	BF002_2.fastq.gz	ILLUMINA	HiSeq2000	100	bartok:/disk2/2.AfricaCow_Plus/
AFI	Arsi	ArsD1			ArsD1_1.fastq.gz	ArsD1_2.fastq.gz	ILLUMINA	HiSeq2000	100	bartok:/disk1/2.AfricaCow_Plus/1609AHS-0025_2
AFI	Arsi	ArsD10			ArsD10_1.fastq.gz	ArsD10_2.fastq.gz	ILLUMINA	HiSeq2000	100	bartok:/disk1/2.AfricaCow_Plus/1609AHS-0025_2
AFI	Arsi	ArsD2			ArsD2_1.fastq.gz	ArsD2_2.fastq.gz	ILLUMINA	HiSeq2000	100	bartok:/disk1/2.AfricaCow_Plus/1609AHS-0025_2
AFI	Arsi	ArsD3			ArsD3_1.fastq.gz	ArsD3_2.fastq.gz	ILLUMINA	HiSeq2000	100	bartok:/disk1/2.AfricaCow_Plus/1609AHS-0025_2
AFI	Arsi	ArsD7			ArsD7_1.fastq.gz	ArsD7_2.fastq.gz	ILLUMINA	HiSeq2000	100	bartok:/disk1/2.AfricaCow_Plus/1609AHS-0025_2
AFI	Arsi	ArsD9			ArsD9_1.fastq.gz	ArsD9_2.fastq.gz	ILLUMINA	HiSeq2000	100	bartok:/disk1/2.AfricaCow_Plus/1609AHS-0025_2
AFI	Arsi	ArsS2			ArsS2_1.fastq.gz	ArsS2_2.fastq.gz	ILLUMINA	HiSeq2000	100	bartok:/disk1/2.AfricaCow_Plus/1609AHS-0025_2
AFI	Arsi	ArsS3			ArsS3_1.fastq.gz	ArsS3_2.fastq.gz	ILLUMINA	HiSeq2000	100	bartok:/disk1/2.AfricaCow_Plus/1609AHS-0025_2
AFI	Arsi	ArsS4			ArsS4_1.fastq.gz	ArsS4_2.fastq.gz	ILLUMINA	HiSeq2000	100	bartok:/disk1/2.AfricaCow_Plus/1609AHS-0025_2
AFI	Arsi	ArsS5			ArsS5_1.fastq.gz	ArsS5_2.fastq.gz	ILLUMINA	HiSeq2000	100	bartok:/disk1/2.AfricaCow_Plus/1609AHS-0025_2
AFI	Bagaria	BG01			BG01_1.fq.gz	BG01_2.fq.gz	ILLUMINA	HiSeq2500	100	bartok:/disk11/1.Kwondo_Ethiopian_cattle_from_ILRI_20181129/Bagaria
AFI	Bagaria	BG04			BG04_1.fq.gz	BG04_2.fq.gz	ILLUMINA	HiSeq2500	100	bartok:/disk11/1.Kwondo_Ethiopian_cattle_from_ILRI_20181129/Bagaria
AFI	Bagaria	BG07			BG07_1.fq.gz	BG07_2.fq.gz	ILLUMINA	HiSeq2500	100	bartok:/disk11/1.Kwondo_Ethiopian_cattle_from_ILRI_20181129/Bagaria
AFI	Bagaria	BG12			BG12_1.fq.gz	BG12_2.fq.gz	ILLUMINA	HiSeq2500	100	bartok:/disk11/1.Kwondo_Ethiopian_cattle_from_ILRI_20181129/Bagaria
AFI	Bagaria	BG16			BG16_1.fq.gz	BG16_2.fq.gz	ILLUMINA	HiSeq2500	100	bartok:/disk11/1.Kwondo_Ethiopian_cattle_from_ILRI_20181129/Bagaria
AFI	Bagaria	BG19			BG19_1.fq.gz	BG19_2.fq.gz	ILLUMINA	HiSeq2500	100	bartok:/disk11/1.Kwondo_Ethiopian_cattle_from_ILRI_20181129/Bagaria
AFI	Bagaria	BG23			BG23_1.fq.gz	BG23_2.fq.gz	ILLUMINA	HiSeq2500	100	bartok:/disk11/1.Kwondo_Ethiopian_cattle_from_ILRI_20181129/Bagaria
AFI	Bagaria	BG28			BG28_1.fq.gz	BG28_2.fq.gz	ILLUMINA	HiSeq2500	100	bartok:/disk11/1.Kwondo_Ethiopian_cattle_from_ILRI_20181129/Bagaria
AFI	Bagaria	BG30			BG30_1.fq.gz	BG30_2.fq.gz	ILLUMINA	HiSeq2500	100	bartok:/disk11/1.Kwondo_Ethiopian_cattle_from_ILRI_20181129/Bagaria
AFI	Bagaria	BG33			BG33_1.fq.gz	BG33_2.fq.gz	ILLUMINA	HiSeq2500	100	bartok:/disk11/1.Kwondo_Ethiopian_cattle_from_ILRI_20181129/Bagaria
AFI	Bale	BBL04			BBL04_1.fq.gz	BBL04_2.fq.gz	ILLUMINA	HiSeq2500	100	bartok:/disk11/1.Kwondo_Ethiopian_cattle_from_ILRI_20181129/Bale
AFI	Bale	BBL05			BBL05_1.fq.gz	BBL05_2.fq.gz	ILLUMINA	HiSeq2500	100	bartok:/disk11/1.Kwondo_Ethiopian_cattle_from_ILRI_20181129/Bale
AFI	Bale	BBL09			BBL09_1.fq.gz	BBL09_2.fq.gz	ILLUMINA	HiSeq2500	100	bartok:/disk11/1.Kwondo_Ethiopian_cattle_from_ILRI_20181129/Bale
AFI	Bale	BBL11			BBL11_1.fq.gz	BBL11_2.fq.gz	ILLUMINA	HiSeq2500	100	bartok:/disk11/1.Kwondo_Ethiopian_cattle_from_ILRI_20181129/Bale
AFI	Bale	BBL12			BBL12_1.fq.gz	BBL12_2.fq.gz	ILLUMINA	HiSeq2500	100	bartok:/disk11/1.Kwondo_Ethiopian_cattle_from_ILRI_20181129/Bale
AFI	Bale	BBL14			BBL14_1.fq.gz	BBL14_2.fq.gz	ILLUMINA	HiSeq2500	100	bartok:/disk11/1.Kwondo_Ethiopian_cattle_from_ILRI_20181129/Bale
AFI	Bale	BBL16			BBL16_1.fq.gz	BBL16_2.fq.gz	ILLUMINA	HiSeq2500	100	bartok:/disk11/1.Kwondo_Ethiopian_cattle_from_ILRI_20181129/Bale
AFI	Bale	BBL19			BBL19_1.fq.gz	BBL19_2.fq.gz	ILLUMINA	HiSeq2500	100	bartok:/disk11/1.Kwondo_Ethiopian_cattle_from_ILRI_20181129/Bale
AFI	Bale	BBL23			BBL23_1.fq.gz	BBL23_2.fq.gz	ILLUMINA	HiSeq2500	100	bartok:/disk11/1.Kwondo_Ethiopian_cattle_from_ILRI_20181129/Bale
AFI	Bale	BBL24			BBL24_1.fq.gz	BBL24_2.fq.gz	ILLUMINA	HiSeq2500	100	bartok:/disk11/1.Kwondo_Ethiopian_cattle_from_ILRI_20181129/Bale
AFI	Barka	BD11			BD11_1.fastq.gz	BD11_2.fastq.gz	ILLUMINA	HiSeq2000	100	bartok:/disk1/2.AfricaCow_Plus/1609AHS-0025_2
AFI	Barka	BD110			BD110_1.fastq.gz	BD110_2.fastq.gz	ILLUMINA	HiSeq2000	100	bartok:/disk1/2.AfricaCow_Plus/1609AHS-0025_2
AFI	Barka	BD13			BD13_1.fastq.gz	BD13_2.fastq.gz	ILLUMINA	HiSeq2000	100	bartok:/disk1/2.AfricaCow_Plus/1609AHS-0025_2
AFI	Barka	BD14			BD14_1.fastq.gz	BD14_2.fastq.gz	ILLUMINA	HiSeq2000	100	bartok:/disk1/2.AfricaCow_Plus/1609AHS-0025_2
AFI	Barka	BD16			BD16_1.fastq.gz	BD16_2.fastq.gz	ILLUMINA	HiSeq2000	100	bartok:/disk1/2.AfricaCow_Plus/1609AHS-0025_2
AFI	Barka	BD18			BD18_1.fastq.gz	BD18_2.fastq.gz	ILLUMINA	HiSeq2000	100	bartok:/disk1/2.AfricaCow_Plus/1609AHS-0025_1
AFI	Barka	BD19			BD19_1.fastq.gz	BD19_2.fastq.gz	ILLUMINA	HiSeq2000	100	bartok:/disk1/2.AfricaCow_Plus/1609AHS-0025_1
AFI	Barka	BDL5			BDL5_1.fastq.gz	BDL5_2.fastq.gz	ILLUMINA	HiSeq2000	100	bartok:/disk1/2.AfricaCow_Plus/1609AHS-0025_2
AFI	Barka	BDL7			BDL7_1.fastq.gz	BDL7_2.fastq.gz	ILLUMINA	HiSeq2000	100	bartok:/disk1/2.AfricaCow_Plus/1609AHS-0025_1
AFI	Butana	B1			B1_1.fastq.gz	B1_2.fastq.gz	ILLUMINA	HiSeq2000	100	bartok:/disk1/2.AfricaCow_Plus/1609AHS-0025_1
AFI	Butana	B10			B10_1.fastq.gz	B10_2.fastq.gz	ILLUMINA	HiSeq2000	100	bartok:/disk1/2.AfricaCow_Plus/1609AHS-0025_1
AFI	Butana	B11			B11_1.fastq.gz	B11_2.fastq.gz	ILLUMINA	HiSeq2000	100	bartok:/disk1/2.AfricaCow_Plus/1609AHS-0025_1
AFI	Butana	B12			B12_1.fastq.gz	B12_2.fastq.gz	ILLUMINA	HiSeq2000	100	bartok:/disk1/2.AfricaCow_Plus/1609AHS-0025_1
AFI	Butana	B13			B13_1.fastq.gz	B13_2.fastq.gz	ILLUMINA	HiSeq2000	100	bartok:/disk1/2.AfricaCow_Plus/1609AHS-0025_1
AFI	Butana	B14			B14_1.fastq.gz	B14_2.fastq.gz	ILLUMINA	HiSeq2000	100	bartok:/disk1/2.AfricaCow_Plus/1609AHS-0025_1
AFI	Butana	B15			B15_1.fastq.gz	B15_2.fastq.gz	ILLUMINA	HiSeq2000	100	bartok:/disk1/2.AfricaCow_Plus/1609AHS-0025_1
AFI	Butana	B16			B16_1.fastq.gz	B16_2.fastq.gz	ILLUMINA	HiSeq2000	100	bartok:/disk1/2.AfricaCow_Plus/1609AHS-0025_1
AFI	Butana	B17			B17_1.fastq.gz	B17_2.fastq.gz	ILLUMINA	HiSeq2000	100	bartok:/disk1/2.AfricaCow_Plus/1609AHS-0025_1
AFI	Butana	B18			B18_1.fastq.gz	B18_2.fastq.gz	ILLUMINA	HiSeq2000	100	bartok:/disk1/2.AfricaCow_Plus/1609AHS-0025_1
AFI	Butana	B19			B19_1.fastq.gz	B19_2.fastq.gz	ILLUMINA	HiSeq2000	100	bartok:/disk1/2.AfricaCow_Plus/1609AHS-0025_1
AFI	Butana	B2			B2_1.fastq.gz	B2_2.fastq.gz	ILLUMINA	HiSeq2000	100	bartok:/disk1/2.AfricaCow_Plus/1609AHS-0025_1
AFI	Butana	B20			B20_1.fastq.gz	B20_2.fastq.gz	ILLUMINA	HiSeq2000	100	bartok:/disk1/2.AfricaCow_Plus/1609AHS-0025_1
AFI	Butana	B3			B3_1.fastq.gz	B3_2.fastq.gz	ILLUMINA	HiSeq2000	100	bartok:/disk1/2.AfricaCow_Plus/1609AHS-0025_1
AFI	Butana	B4			B4_1.fastq.gz	B4_2.fastq.gz	ILLUMINA	HiSeq2000	100	bartok:/disk1/2.AfricaCow_Plus/1609AHS-0025_1
AFI	Butana	B5			B5_1.fastq.gz	B5_2.fastq.gz	ILLUMINA	HiSeq2000	100	bartok:/disk1/2.AfricaCow_Plus/1609AHS-0025_1
AFI	Butana	B6			B6_1.fastq.gz	B6_2.fastq.gz	ILLUMINA	HiSeq2000	100	bartok:/disk1/2.AfricaCow_Plus/1609AHS-0025_1
AFI	Butana	B7			B7_1.fastq.gz	B7_2.fastq.gz	ILLUMINA	HiSeq2000	100	bartok:/disk1/2.AfricaCow_Plus/1609AHS-0025_1
AFI	Butana	B8			B8_1.fastq.gz	B8_2.fastq.gz	ILLUMINA	HiSeq2000	100	bartok:/disk1/2.AfricaCow_Plus/1609AHS-0025_1
AFI	Butana	B9			B9_1.fastq.gz	B9_2.fastq.gz	ILLUMINA	HiSeq2000	100	bartok:/disk1/2.AfricaCow_Plus/1609AHS-0025_1
AFI	EthiopianBoran	BorD1			BorD1_1.fastq.gz	BorD1_2.fastq.gz	ILLUMINA	HiSeq2000	100	bartok:/disk1/2.AfricaCow_Plus/1609AHS-0025_2
AFI	EthiopianBoran	BorD10			BorD10_1.fastq.gz	BorD10_2.fastq.gz	ILLUMINA	HiSeq2000	100	bartok:/disk1/2.AfricaCow_Plus/1609AHS-0025_2
AFI	EthiopianBoran	BorD2			BorD2_1.fastq.gz	BorD2_2.fastq.gz	ILLUMINA	HiSeq2000	100	bartok:/disk1/2.AfricaCow_Plus/1609AHS-0025_2
AFI	EthiopianBoran	BorD3			BorD3_1.fastq.gz	BorD3_2.fastq.gz	ILLUMINA	HiSeq2000	100	bartok:/disk1/2.AfricaCow_Plus/1609AHS-0025_2
AFI	EthiopianBoran	BorD4			BorD4_1.fastq.gz	BorD4_2.fastq.gz	ILLUMINA	HiSeq2000	100	bartok:/disk1/2.AfricaCow_Plus/1609AHS-0025_2
AFI	EthiopianBoran	BorD5			BorD5_1.fastq.gz	BorD5_2.fastq.gz	ILLUMINA	HiSeq2000	100	bartok:/disk1/2.AfricaCow_Plus/1609AHS-0025_1
AFI	EthiopianBoran	BorD7			BorD7_1.fastq.gz	BorD7_2.fastq.gz	ILLUMINA	HiSeq2000	100	bartok:/disk1/2.AfricaCow_Plus/1609AHS-0025_2
AFI	EthiopianBoran	BorS2			BorS2_1.fastq.gz	BorS2_2.fastq.gz	ILLUMINA	HiSeq2000	100	bartok:/disk1/2.AfricaCow_Plus/1609AHS-0025_2
AFI	EthiopianBoran	BorS3			BorS3_1.fastq.gz	BorS3_2.fastq.gz	ILLUMINA	HiSeq2000	100	bartok:/disk1/2.AfricaCow_Plus/1609AHS-0025_2
AFI	EthiopianBoran	BorS5			BorS5_1.fastq.gz	BorS5_2.fastq.gz	ILLUMINA	HiSeq2000	100	bartok:/disk1/2.AfricaCow_Plus/1609AHS-0025_2
AFI	Goffa	GofD1			GofD1_1.fastq.gz	GofD1_2.fastq.gz	ILLUMINA	HiSeq2000	100	bartok:/disk2/2.AfricaCow_Plus
AFI	Goffa	GofD10			GofD10_1.fastq.gz	GofD10_2.fastq.gz	ILLUMINA	HiSeq2000	100	bartok:/disk2/2.AfricaCow_Plus
AFI	Goffa	GofD3			GofD3_1.fastq.gz	GofD3_2.fastq.gz	ILLUMINA	HiSeq2000	100	bartok:/disk2/2.AfricaCow_Plus
AFI	Goffa	GofD4			GofD4_1.fastq.gz	GofD4_2.fastq.gz	ILLUMINA	HiSeq2000	100	bartok:/disk2/2.AfricaCow_Plus
AFI	Goffa	GofD5			GofD5_1.fastq.gz	GofD5_2.fastq.gz	ILLUMINA	HiSeq2000	100	bartok:/disk2/2.AfricaCow_Plus
AFI	Goffa	GofS1			GofS1_1.fastq.gz	GofS1_2.fastq.gz	ILLUMINA	HiSeq2000	100	bartok:/disk2/2.AfricaCow_Plus
AFI	Goffa	GofS2			GofS2_1.fastq.gz	GofS2_2.fastq.gz	ILLUMINA	HiSeq2000	100	bartok:/disk2/2.AfricaCow_Plus
AFI	Goffa	GofS3			GofS3_1.fastq.gz	GofS3_2.fastq.gz	ILLUMINA	HiSeq2000	100	bartok:/disk2/2.AfricaCow_Plus
AFI	Goffa	GofS4			GofS4_1.fastq.gz	GofS4_2.fastq.gz	ILLUMINA	HiSeq2000	100	bartok:/disk2/2.AfricaCow_Plus
AFI	Goffa	GofS5			GofS5_1.fastq.gz	GofS5_2.fastq.gz	ILLUMINA	HiSeq2000	100	bartok:/disk2/2.AfricaCow_Plus
AFI	Kenana	K1			K1_1.fastq.gz	K1_2.fastq.gz	ILLUMINA	HiSeq2000	100	bartok:/disk1/2.AfricaCow_Plus/1609AHS-0025_1
AFI	Kenana	K10			K10_1.fastq.gz	K10_2.fastq.gz	ILLUMINA	HiSeq2000	100	bartok:/disk1/2.AfricaCow_Plus/1609AHS-0025_1
AFI	Kenana	K3			K3_1.fastq.gz	K3_2.fastq.gz	ILLUMINA	HiSeq2000	100	bartok:/disk1/2.AfricaCow_Plus/1609AHS-0025_1
AFI	Kenana	K5			K5_1.fastq.gz	K5_2.fastq.gz	ILLUMINA	HiSeq2000	100	bartok:/disk1/2.AfricaCow_Plus/1609AHS-0025_1
AFI	Kenana	OgD1			OgD1_NoIndex_L002_R1_001.fastq.gz	OgD1_NoIndex_L002_R2_001.fastq.gz	ILLUMINA	HiSeq2000	100	hanwoo:/disk4/1.African_Cattle
AFI	Kenana	OgD2			OgD2_NoIndex_L001_R1_001.fastq.gz	OgD2_NoIndex_L001_R2_001.fastq.gz	ILLUMINA	HiSeq2000	100	hanwoo:/disk4/1.African_Cattle
AFI	Kenana	OgD4			OgD4_NoIndex_L002_R1_001.fastq.gz	OgD4_NoIndex_L002_R2_001.fastq.gz	ILLUMINA	HiSeq2000	100	hanwoo:/disk4/1.African_Cattle
AFI	Kenana	OgD5			OgD5_NoIndex_L001_R1_001.fastq.gz	OgD5_NoIndex_L001_R2_001.fastq.gz	ILLUMINA	HiSeq2000	100	hanwoo:/disk4/1.African_Cattle
AFI	Kenana	OgD6			OgD6_NoIndex_L002_R1_001.fastq.gz	OgD6_NoIndex_L002_R2_001.fastq.gz	ILLUMINA	HiSeq2000	100	hanwoo:/disk4/1.African_Cattle
AFI	Kenana	OgD7			OgD7_NoIndex_L001_R1_001.fastq.gz	OgD7_NoIndex_L001_R2_001.fastq.gz	ILLUMINA	HiSeq2000	100	hanwoo:/disk4/2.African_Cattle_Additional
AFI	Kenana	OgD8			OgD8_NoIndex_L002_R1_001.fastq.gz	OgD8_NoIndex_L002_R2_001.fastq.gz	ILLUMINA	HiSeq2000	100	hanwoo:/disk4/2.African_Cattle_Additional
AFI	Kenana	OgS1			OgS1_NoIndex_L001_R1_001.fastq.gz	OgS1_NoIndex_L001_R2_001.fastq.gz	ILLUMINA	HiSeq2000	100	hanwoo:/disk4/2.African_Cattle_Additional
AFI	Kenana	OgS2			OgS2_NoIndex_L002_R1_001.fastq.gz	OgS2_NoIndex_L002_R2_001.fastq.gz	ILLUMINA	HiSeq2000	100	hanwoo:/disk4/2.African_Cattle_Additional
AFI	KenyaBoran	KENANA_11			KENANA_11_R1.fastq.gz	KENANA_11_R2.fastq.gz	ILLUMINA	HiSeq2000	100	hanwoo:/disk4/1.African_Cattle, hanwoo:/disk4/3.African_Cattle_Additional2	hanwoo:/disk4/5.African_Cattle_merged_files
AFI	KenyaBoran	KENANA_13			KENANA_13_NoIndex_L001_R1_001.fastq.gz	KENANA_13_NoIndex_L001_R2_001.fastq.gz	ILLUMINA	HiSeq2000	100	hanwoo:/disk4/1.African_Cattle
AFI	KenyaBoran	KENANA_14			KENANA_14_NoIndex_L002_R1_001.fastq.gz	KENANA_14_NoIndex_L002_R2_001.fastq.gz	ILLUMINA	HiSeq2000	100	hanwoo:/disk4/1.African_Cattle
AFI	KenyaBoran	KENANA_16			KENANA_16_NoIndex_L001_R1_001.fastq.gz	KENANA_16_NoIndex_L001_R2_001.fastq.gz	ILLUMINA	HiSeq2000	100	hanwoo:/disk4/1.African_Cattle
AFI	KenyaBoran	KENANA_17			KENANA_17_NoIndex_L002_R1_001.fastq.gz	KENANA_17_NoIndex_L002_R2_001.fastq.gz	ILLUMINA	HiSeq2000	100	hanwoo:/disk4/1.African_Cattle
AFI	KenyaBoran	KENANA_18			KENANA_18_NoIndex_L001_R1_001.fastq.gz	KENANA_18_NoIndex_L001_R2_001.fastq.gz	ILLUMINA	HiSeq2000	100	hanwoo:/disk4/1.African_Cattle
AFI	KenyaBoran	KENANA_2			KENANA_2_NoIndex_L001_R1_001.fastq.gz	KENANA_2_NoIndex_L001_R2_001.fastq.gz	ILLUMINA	HiSeq2000	100	hanwoo:/disk4/1.African_Cattle
AFI	KenyaBoran	KENANA_20			KENANA_20_NoIndex_L002_R1_001.fastq.gz	KENANA_20_NoIndex_L002_R2_001.fastq.gz	ILLUMINA	HiSeq2000	100	hanwoo:/disk4/1.African_Cattle
AFI	KenyaBoran	KENANA_4			KENANA_4_NoIndex_L002_R1_001.fastq.gz	KENANA_4_NoIndex_L002_R2_001.fastq.gz	ILLUMINA	HiSeq2000	100	hanwoo:/disk4/1.African_Cattle
AFI	KenyaBoran	KENANA_7			KENANA_7_NoIndex_L001_R1_001.fastq.gz	KENANA_7_NoIndex_L001_R2_001.fastq.gz	ILLUMINA	HiSeq2000	100	hanwoo:/disk4/2.African_Cattle_Additional
AFI	Mursi	MurD10			MurD10_1.fastq.gz	MurD10_2.fastq.gz	ILLUMINA	HiSeq2000	100	bartok:/disk2/2.AfricaCow_Plus
AFI	Mursi	MurD11			MurD11_1.fastq.gz	MurD11_2.fastq.gz	ILLUMINA	HiSeq2000	100	bartok:/disk1/2.AfricaCow_Plus/1609AHS-0025_1
AFI	Mursi	MurD2			MurD2_1.fastq.gz	MurD2_2.fastq.gz	ILLUMINA	HiSeq2000	100	bartok:/disk2/2.AfricaCow_Plus
AFI	Mursi	MurD3			MurD3_1.fastq.gz	MurD3_2.fastq.gz	ILLUMINA	HiSeq2000	100	bartok:/disk2/2.AfricaCow_Plus
AFI	Mursi	MurD5			MurD5_1.fastq.gz	MurD5_2.fastq.gz	ILLUMINA	HiSeq2000	100	bartok:/disk2/2.AfricaCow_Plus
AFI	Mursi	MurD6			MurD6_1.fastq.gz	MurD6_2.fastq.gz	ILLUMINA	HiSeq2000	100	bartok:/disk2/2.AfricaCow_Plus
AFI	Mursi	MurD8			MurD8_1.fastq.gz	MurD8_2.fastq.gz	ILLUMINA	HiSeq2000	100	bartok:/disk2/2.AfricaCow_Plus
AFI	Mursi	MurD9			MurD9_1.fastq.gz	MurD9_2.fastq.gz	ILLUMINA	HiSeq2000	100	bartok:/disk2/2.AfricaCow_Plus
AFI	Mursi	MurS4			MurS4_1.fastq.gz	MurS4_2.fastq.gz	ILLUMINA	HiSeq2000	100	bartok:/disk2/2.AfricaCow_Plus
AFI	Mursi	MurS7			MurS7_1.fastq.gz	MurS7_2.fastq.gz	ILLUMINA	HiSeq2000	100	bartok:/disk2/2.AfricaCow_Plus
AFI	Ogaden	Bo_2612			Bo_2612_NoIndex_L002_R1_001.fastq.gz	Bo_2612_NoIndex_L002_R2_001.fastq.gz	ILLUMINA	HiSeq2000	100	hanwoo:/disk4/1.African_Cattle
AFI	Ogaden	Bo_37506E			Bo_37506E_NoIndex_L001_R1_001.fastq.gz	Bo_37506E_NoIndex_L001_R2_001.fastq.gz	ILLUMINA	HiSeq2000	100	hanwoo:/disk4/1.African_Cattle
AFI	Ogaden	Bo_392205G			Bo_392205G_NoIndex_L002_R1_001.fastq.gz	Bo_392205G_NoIndex_L002_R2_001.fastq.gz	ILLUMINA	HiSeq2000	100	hanwoo:/disk4/1.African_Cattle
AFI	Ogaden	Bo_439			Bo_439_NoIndex_L001_R1_001.fastq.gz	Bo_439_NoIndex_L001_R2_001.fastq.gz	ILLUMINA	HiSeq2000	100	hanwoo:/disk4/1.African_Cattle
AFI	Ogaden	Bo_467			Bo_467_NoIndex_L002_R1_001.fastq.gz	Bo_467_NoIndex_L002_R2_001.fastq.gz	ILLUMINA	HiSeq2000	100	hanwoo:/disk4/1.African_Cattle
AFI	Ogaden	Bo_563005K			Bo_563005K_NoIndex_L001_R1_001.fastq.gz	Bo_563005K_NoIndex_L001_R2_001.fastq.gz	ILLUMINA	HiSeq2000	100	hanwoo:/disk4/1.African_Cattle
AFI	Ogaden	Bo_672			Bo_672_NoIndex_L001_R1_001.fastq.gz	Bo_672_NoIndex_L001_R2_001.fastq.gz	ILLUMINA	HiSeq2000	100	hanwoo:/disk4/1.African_Cattle
AFI	Ogaden	Bow_1304			Bow_1304_NoIndex_L002_R1_001.fastq.gz	Bow_1304_NoIndex_L002_R2_001.fastq.gz	ILLUMINA	HiSeq2000	100	hanwoo:/disk4/2.African_Cattle_Additional
AFI	Ogaden	Bow_1688			Bow_1688_NoIndex_L001_R1_001.fastq.gz	Bow_1688_NoIndex_L001_R2_001.fastq.gz	ILLUMINA	HiSeq2000	100	hanwoo:/disk4/1.African_Cattle
AFI	Semien	BSM01			BSM01_1.fq.gz	BSM01_2.fq.gz	ILLUMINA	HiSeq2500	100	bartok:/disk11/1.Kwondo_Ethiopian_cattle_from_ILRI_20181129/Semien
AFI	Semien	BSM02			BSM02_1.fq.gz	BSM02_2.fq.gz	ILLUMINA	HiSeq2500	100	bartok:/disk11/1.Kwondo_Ethiopian_cattle_from_ILRI_20181129/Semien
AFI	Semien	BSM03			BSM03_1.fq.gz	BSM03_2.fq.gz	ILLUMINA	HiSeq2500	100	bartok:/disk11/1.Kwondo_Ethiopian_cattle_from_ILRI_20181129/Semien
AFI	Semien	BSM04			BSM04_1.fq.gz	BSM04_2.fq.gz	ILLUMINA	HiSeq2500	100	bartok:/disk11/1.Kwondo_Ethiopian_cattle_from_ILRI_20181129/Semien
AFI	Semien	BSM05			BSM05_1.fq.gz	BSM05_2.fq.gz	ILLUMINA	HiSeq2500	100	bartok:/disk11/1.Kwondo_Ethiopian_cattle_from_ILRI_20181129/Semien
AFI	Semien	BSM07			BSM07_1.fq.gz	BSM07_2.fq.gz	ILLUMINA	HiSeq2500	100	bartok:/disk11/1.Kwondo_Ethiopian_cattle_from_ILRI_20181129/Semien
AFI	Semien	BSM08			BSM08_1.fq.gz	BSM08_2.fq.gz	ILLUMINA	HiSeq2500	100	bartok:/disk11/1.Kwondo_Ethiopian_cattle_from_ILRI_20181129/Semien
AFI	Semien	BSM09			BSM09_1.fq.gz	BSM09_2.fq.gz	ILLUMINA	HiSeq2500	100	bartok:/disk11/1.Kwondo_Ethiopian_cattle_from_ILRI_20181129/Semien
AFI	Semien	BSM10			BSM10_1.fq.gz	BSM10_2.fq.gz	ILLUMINA	HiSeq2500	100	bartok:/disk11/1.Kwondo_Ethiopian_cattle_from_ILRI_20181129/Semien
AFI	Semien	BSM11			BSM11_1.fq.gz	BSM11_2.fq.gz	ILLUMINA	HiSeq2500	100	bartok:/disk11/1.Kwondo_Ethiopian_cattle_from_ILRI_20181129/Semien
AFS	Afar	AfwD2			AfwD2_1.fastq.gz	AfwD2_2.fastq.gz	ILLUMINA	HiSeq2000	100	bartok:/disk1/2.AfricaCow_Plus/1609AHS-0025_2
AFS	Afar	AfwD3			AfwD3_1.fastq.gz	AfwD3_2.fastq.gz	ILLUMINA	HiSeq2000	100	bartok:/disk1/2.AfricaCow_Plus/1609AHS-0025_2
AFS	Afar	AfwD4			AfwD4_1.fastq.gz	AfwD4_2.fastq.gz	ILLUMINA	HiSeq2000	100	bartok:/disk1/2.AfricaCow_Plus/1609AHS-0025_2
AFS	Afar	AfwD5			AfwD5_1.fastq.gz	AfwD5_2.fastq.gz	ILLUMINA	HiSeq2000	100	bartok:/disk1/2.AfricaCow_Plus/1609AHS-0025_2
AFS	Afar	AfwD6			AfwD6_1.fastq.gz	AfwD6_2.fastq.gz	ILLUMINA	HiSeq2000	100	bartok:/disk1/2.AfricaCow_Plus/1609AHS-0025_2
AFS	Afar	AfwD7			AfwD7_1.fastq.gz	AfwD7_2.fastq.gz	ILLUMINA	HiSeq2000	100	bartok:/disk1/2.AfricaCow_Plus/1609AHS-0025_2
AFS	Afar	AfwD8			AfwD8_1.fastq.gz	AfwD8_2.fastq.gz	ILLUMINA	HiSeq2000	100	bartok:/disk1/2.AfricaCow_Plus/1609AHS-0025_2
AFS	Afar	AfwS1			AfwS1_1.fastq.gz	AfwS1_2.fastq.gz	ILLUMINA	HiSeq2000	100	bartok:/disk1/2.AfricaCow_Plus/1609AHS-0025_2
AFS	Afar	AfwS2			AfwS2_1.fastq.gz	AfwS2_2.fastq.gz	ILLUMINA	HiSeq2000	100	bartok:/disk1/2.AfricaCow_Plus/1609AHS-0025_2
AFS	Afar	BOK-117a			BOK-117a_L1_H595.R1.clean.fastq.gz	BOK-117a_L1_H595.R2.clean.fastq.gz	ILLUMINA	HiSeq2500	100	bartok:/disk11/1.Kwondo_Ethiopian_cattle_from_ILRI_20181129/Afar_from_HanJianlin
AFS	Afar	BOK-124a			BOK-124a_L1_H596.R1.clean.fastq.gz	BOK-124a_L1_H596.R2.clean.fastq.gz	ILLUMINA	HiSeq2500	100	bartok:/disk11/1.Kwondo_Ethiopian_cattle_from_ILRI_20181129/Afar_from_HanJianlin
AFS	Afar	BOK-13a			BOK-13a_L1_H592.R1.clean.fastq.gz	BOK-13a_L1_H592.R2.clean.fastq.gz	ILLUMINA	HiSeq2500	100	bartok:/disk11/1.Kwondo_Ethiopian_cattle_from_ILRI_20181129/Afar_from_HanJianlin
AFS	Afar	BOK-30a			BOK-30a_L1_H593.R1.clean.fastq.gz	BOK-30a_L1_H593.R2.clean.fastq.gz	ILLUMINA	HiSeq2500	100	bartok:/disk11/1.Kwondo_Ethiopian_cattle_from_ILRI_20181129/Afar_from_HanJianlin
AFS	Afar	BOK-48a			BOK-48a_L1_H594.R1.clean.fastq.gz	BOK-48a_L1_H594.R2.clean.fastq.gz	ILLUMINA	HiSeq2500	100	bartok:/disk11/1.Kwondo_Ethiopian_cattle_from_ILRI_20181129/Afar_from_HanJianlin
AFS	Ankole	BT200001			BT200001_R1.fastq.gz	BT200001_R2.fastq.gz	ILLUMINA	HiSeq2000	100	hanwoo:/disk4/1.African_Cattle, hanwoo:/disk4/3.African_Cattle_Additional2	hanwoo:/disk4/5.African_Cattle_merged_files
AFS	Ankole	BT200015			BT200015_NoIndex_L002_R1_001.fastq.gz	BT200015_NoIndex_L002_R2_001.fastq.gz	ILLUMINA	HiSeq2000	100	hanwoo:/disk4/2.African_Cattle_Additional
AFS	Ankole	BT200030			BT200030_NoIndex_L001_R1_001.fastq.gz	BT200030_NoIndex_L001_R2_001.fastq.gz	ILLUMINA	HiSeq2000	100	hanwoo:/disk4/2.African_Cattle_Additional
AFS	Ankole	BT200050			BT200050_NoIndex_L001_R1_001.fastq.gz	BT200050_NoIndex_L001_R2_001.fastq.gz	ILLUMINA	HiSeq2000	100	hanwoo:/disk4/1.African_Cattle
AFS	Ankole	BT200073			BT200073_R1.fastq.gz	BT200073_R2.fastq.gz	ILLUMINA	HiSeq2000	100	hanwoo:/disk4/1.African_Cattle, hanwoo:/disk4/3.African_Cattle_Additional2	hanwoo:/disk4/5.African_Cattle_merged_files
AFS	Ankole	BT200109			BT200109_R1.fastq.gz	BT200109_R2.fastq.gz	ILLUMINA	HiSeq2000	100	hanwoo:/disk4/1.African_Cattle, hanwoo:/disk4/3.African_Cattle_Additional2	hanwoo:/disk4/5.African_Cattle_merged_files
AFS	Ankole	BT200111			BT200111_R1.fastq.gz	BT200111_R2.fastq.gz	ILLUMINA	HiSeq2000	100	hanwoo:/disk4/1.African_Cattle, hanwoo:/disk4/3.African_Cattle_Additional2	hanwoo:/disk4/5.African_Cattle_merged_files
AFS	Ankole	BT200122			BT200122_NoIndex_L001_R1_001.fastq.gz	BT200122_NoIndex_L001_R2_001.fastq.gz	ILLUMINA	HiSeq2000	100	hanwoo:/disk4/1.African_Cattle
AFS	Ankole	BT200123			BT200123_NoIndex_L002_R1_001.fastq.gz	BT200123_NoIndex_L002_R2_001.fastq.gz	ILLUMINA	HiSeq2000	100	hanwoo:/disk4/1.African_Cattle
AFS	Ankole	BT200135			BT200135_NoIndex_L001_R1_001.fastq.gz	BT200135_NoIndex_L001_R2_001.fastq.gz	ILLUMINA	HiSeq2000	100	hanwoo:/disk4/1.African_Cattle
AFT	Muturu	SAMN07135491			SAMN07135491_1.fastq.gz	SAMN07135491_2.fastq.gz	ILLUMINA	HiSeq2500	100	bartok:/disk10/3.Kwondo_Muturu_public
AFT	Muturu	SAMN07135492			SAMN07135492_1.fastq.gz	SAMN07135492_2.fastq.gz	ILLUMINA	HiSeq2500	100	bartok:/disk10/3.Kwondo_Muturu_public
AFT	Muturu	SAMN07135493			SAMN07135493_1.fastq.gz	SAMN07135493_2.fastq.gz	ILLUMINA	HiSeq2500	100	bartok:/disk10/3.Kwondo_Muturu_public
AFT	Muturu	SAMN07135494			SAMN07135494_1.fastq.gz	SAMN07135494_2.fastq.gz	ILLUMINA	HiSeq2500	100	bartok:/disk10/3.Kwondo_Muturu_public
AFT	Muturu	SAMN07135495			SAMN07135495_1.fastq.gz	SAMN07135495_2.fastq.gz	ILLUMINA	HiSeq2500	100	bartok:/disk10/3.Kwondo_Muturu_public
AFT	Muturu	SAMN07135496			SAMN07135496_1.fastq.gz	SAMN07135496_2.fastq.gz	ILLUMINA	HiSeq2500	100	bartok:/disk10/3.Kwondo_Muturu_public
AFT	Muturu	SAMN07135497			SAMN07135497_1.fastq.gz	SAMN07135497_2.fastq.gz	ILLUMINA	HiSeq2500	100	bartok:/disk10/3.Kwondo_Muturu_public
AFT	Muturu	SAMN07135498			SAMN07135498_1.fastq.gz	SAMN07135498_2.fastq.gz	ILLUMINA	HiSeq2500	100	bartok:/disk10/3.Kwondo_Muturu_public
AFT	Muturu	SAMN07135499			SAMN07135499_1.fastq.gz	SAMN07135499_2.fastq.gz	ILLUMINA	HiSeq2500	100	bartok:/disk10/3.Kwondo_Muturu_public
AFT	Muturu	SAMN07135500			SAMN07135500_1.fastq.gz	SAMN07135500_2.fastq.gz	ILLUMINA	HiSeq2500	100	bartok:/disk10/3.Kwondo_Muturu_public
AFT	NDama	EPF030972			EPF030972_1.fastq.gz	EPF030972_2.fastq.gz	ILLUMINA	HiSeq2000	100	bartok:/disk1/2.AfricaCow_Plus/1609AHS-0025_2
AFT	NDama	EPF030973			EPF030973_1.fastq.gz	EPF030973_2.fastq.gz	ILLUMINA	HiSeq2000	100	bartok:/disk1/2.AfricaCow_Plus/1609AHS-0025_2
AFT	NDama	EPF030975			EPF030975_1.fastq.gz	EPF030975_2.fastq.gz	ILLUMINA	HiSeq2000	100	bartok:/disk1/2.AfricaCow_Plus/1609AHS-0025_2
AFT	NDama	ND064			ND064_R1.fastq.gz	ND064_R2.fastq.gz	ILLUMINA	HiSeq2000	100	hanwoo:/disk4/1.African_Cattle, hanwoo:/disk4/2.African_Cattle_Additional, hanwoo:/disk4/3.African_Cattle_Additional2	hanwoo:/disk4/5.African_Cattle_merged_files
AFT	NDama	ND118			ND118_NoIndex_L001_R1_001.fastq.gz	ND118_NoIndex_L001_R2_001.fastq.gz	ILLUMINA	HiSeq2000	100	hanwoo:/disk4/1.African_Cattle
AFT	NDama	ND131			ND131_NoIndex_L002_R1_001.fastq.gz	ND131_NoIndex_L002_R2_001.fastq.gz	ILLUMINA	HiSeq2000	100	hanwoo:/disk4/2.African_Cattle_Additional
AFT	NDama	ND148			ND148_R1.fastq.gz	ND148_R2.fastq.gz	ILLUMINA	HiSeq2000	100	hanwoo:/disk4/1.African_Cattle, hanwoo:/disk4/3.African_Cattle_Additional2	hanwoo:/disk4/5.African_Cattle_merged_files
AFT	NDama	ND158			ND158_R1.fastq.gz	ND158_R2.fastq.gz	ILLUMINA	HiSeq2000	100	hanwoo:/disk4/1.African_Cattle, hanwoo:/disk4/3.African_Cattle_Additional2	hanwoo:/disk4/5.African_Cattle_merged_files
AFT	NDama	ND166			ND166_R1.fastq.gz	ND166_R2.fastq.gz	ILLUMINA	HiSeq2000	100	hanwoo:/disk4/1.African_Cattle, hanwoo:/disk4/3.African_Cattle_Additional2	hanwoo:/disk4/5.African_Cattle_merged_files
AFT	NDama	ND169			ND169_R1.fastq.gz	ND169_R2.fastq.gz	ILLUMINA	HiSeq2000	100	hanwoo:/disk4/1.African_Cattle, hanwoo:/disk4/3.African_Cattle_Additional2	hanwoo:/disk4/5.African_Cattle_merged_files
AFT	NDama	ND183			ND183_NoIndex_L002_R1_001.fastq.gz	ND183_NoIndex_L002_R2_001.fastq.gz	ILLUMINA	HiSeq2000	100	hanwoo:/disk4/1.African_Cattle
AFT	NDama	ND719			ND719_NoIndex_L001_R1_001.fastq.gz	ND719_NoIndex_L001_R2_001.fastq.gz	ILLUMINA	HiSeq2000	100	hanwoo:/disk4/1.African_Cattle
AFT	NDama	ND730			ND730_NoIndex_L002_R1_001.fastq.gz	ND730_NoIndex_L002_R2_001.fastq.gz	ILLUMINA	HiSeq2000	100	hanwoo:/disk4/1.African_Cattle
AFT	Sheko	SheD1			SheD1_1.fastq.gz	SheD1_2.fastq.gz	ILLUMINA	HiSeq2000	100	bartok:/disk2/2.AfricaCow_Plus
AFT	Sheko	SheD11			SheD11_1.fastq.gz	SheD11_2.fastq.gz	ILLUMINA	HiSeq2000	100	bartok:/disk2/2.AfricaCow_Plus
AFT	Sheko	SheD12			SheD12_1.fastq.gz	SheD12_2.fastq.gz	ILLUMINA	HiSeq2000	100	bartok:/disk2/2.AfricaCow_Plus
AFT	Sheko	SheD2			SheD2_1.fastq.gz	SheD2_2.fastq.gz	ILLUMINA	HiSeq2000	100	bartok:/disk2/2.AfricaCow_Plus
AFT	Sheko	SheD3			SheD3_1.fastq.gz	SheD3_2.fastq.gz	ILLUMINA	HiSeq2000	100	bartok:/disk1/2.AfricaCow_Plus/1609AHS-0025_1
AFT	Sheko	SheD4			SheD4_1.fastq.gz	SheD4_2.fastq.gz	ILLUMINA	HiSeq2000	100	bartok:/disk2/2.AfricaCow_Plus
AFT	Sheko	SheD5			SheD5_1.fastq.gz	SheD5_2.fastq.gz	ILLUMINA	HiSeq2000	100	bartok:/disk2/2.AfricaCow_Plus
AFT	Sheko	SheD6			SheD6_1.fastq.gz	SheD6_2.fastq.gz	ILLUMINA	HiSeq2000	100	bartok:/disk2/2.AfricaCow_Plus
AFT	Sheko	SheD8			SheD8_1.fastq.gz	SheD8_2.fastq.gz	ILLUMINA	HiSeq2000	100	bartok:/disk2/2.AfricaCow_Plus
AFZ	Fogera	FogD10			FogD10_1.fastq.gz	FogD10_2.fastq.gz	ILLUMINA	HiSeq2000	100	bartok:/disk1/2.AfricaCow_Plus/1609AHS-0025_2
AFZ	Fogera	FogD2			FogD2_1.fastq.gz	FogD2_2.fastq.gz	ILLUMINA	HiSeq2000	100	bartok:/disk1/2.AfricaCow_Plus/1609AHS-0025_2
AFZ	Fogera	FogD3			FogD3_1.fastq.gz	FogD3_2.fastq.gz	ILLUMINA	HiSeq2000	100	bartok:/disk1/2.AfricaCow_Plus/1609AHS-0025_1
AFZ	Fogera	FogD5			FogD5_1.fastq.gz	FogD5_2.fastq.gz	ILLUMINA	HiSeq2000	100	bartok:/disk1/2.AfricaCow_Plus/1609AHS-0025_2
AFZ	Fogera	FogD6			FogD6_1.fastq.gz	FogD6_2.fastq.gz	ILLUMINA	HiSeq2000	100	bartok:/disk2/2.AfricaCow_Plus
AFZ	Fogera	FogD7			FogD7_1.fastq.gz	FogD7_2.fastq.gz	ILLUMINA	HiSeq2000	100	bartok:/disk2/2.AfricaCow_Plus
AFZ	Fogera	FogD8			FogD8_1.fastq.gz	FogD8_2.fastq.gz	ILLUMINA	HiSeq2000	100	bartok:/disk2/2.AfricaCow_Plus
AFZ	Fogera	FogD9			FogD9_1.fastq.gz	FogD9_2.fastq.gz	ILLUMINA	HiSeq2000	100	bartok:/disk1/2.AfricaCow_Plus/1609AHS-0025_1
AFZ	Fogera	FogS1			FogS1_1.fastq.gz	FogS1_2.fastq.gz	ILLUMINA	HiSeq2000	100	bartok:/disk2/2.AfricaCow_Plus
AFZ	Horro	HorD1			HorD1_1.fastq.gz	HorD1_2.fastq.gz	ILLUMINA	HiSeq2000	100	bartok:/disk2/2.AfricaCow_Plus
AFZ	Horro	HorD2			HorD2_1.fastq.gz	HorD2_2.fastq.gz	ILLUMINA	HiSeq2000	100	bartok:/disk2/2.AfricaCow_Plus
AFZ	Horro	HorD3			HorD3_1.fastq.gz	HorD3_2.fastq.gz	ILLUMINA	HiSeq2000	100	bartok:/disk2/2.AfricaCow_Plus
AFZ	Horro	HorD4			HorD4_1.fastq.gz	HorD4_2.fastq.gz	ILLUMINA	HiSeq2000	100	bartok:/disk2/2.AfricaCow_Plus
AFZ	Horro	HorD5			HorD5_1.fastq.gz	HorD5_2.fastq.gz	ILLUMINA	HiSeq2000	100	bartok:/disk2/2.AfricaCow_Plus
AFZ	Horro	HorD6			HorD6_1.fastq.gz	HorD6_2.fastq.gz	ILLUMINA	HiSeq2000	100	bartok:/disk2/2.AfricaCow_Plus
AFZ	Horro	HorD7			HorD7_1.fastq.gz	HorD7_2.fastq.gz	ILLUMINA	HiSeq2000	100	bartok:/disk2/2.AfricaCow_Plus
AFZ	Horro	HorD8			HorD8_1.fastq.gz	HorD8_2.fastq.gz	ILLUMINA	HiSeq2000	100	bartok:/disk2/2.AfricaCow_Plus
AFZ	Horro	HorS10			HorS10_1.fastq.gz	HorS10_2.fastq.gz	ILLUMINA	HiSeq2000	100	bartok:/disk2/2.AfricaCow_Plus
AFZ	Horro	HorS12			HorS12_1.fastq.gz	HorS12_2.fastq.gz	ILLUMINA	HiSeq2000	100	bartok:/disk2/2.AfricaCow_Plus
AFZ	Horro	HorS9			HorS9_1.fastq.gz	HorS9_2.fastq.gz	ILLUMINA	HiSeq2000	100	bartok:/disk2/2.AfricaCow_Plus
ASI	Achai	CNS0014610			CL100006972_L01_read_1.fq.gz	CL100006972_L01_read_2.fq.gz	BGISEQ	BGISEQ500	100	bartok:/disk12/3.Kwondo_Pakistan_cattle_20190827
ASI	Achai	CNS0014615			CL100006972_L02_read_1.fq.gz	CL100006972_L02_read_2.fq.gz	BGISEQ	BGISEQ500	100	bartok:/disk12/3.Kwondo_Pakistan_cattle_20190827
ASI	Bhagnari	CNS0014603			CNS0014603_CL100007002_L02_read_1.fq.gz	CNS0014603_CL100007002_L02_read_2.fq.gz	BGISEQ	BGISEQ500	100	bartok:/disk12/3.Kwondo_Pakistan_cattle_20190827
ASI	Bhagnari	CNS0014605			CL100007003_L01_read_1.fq.gz	CL100007003_L01_read_2.fq.gz	BGISEQ	BGISEQ500	100	bartok:/disk12/3.Kwondo_Pakistan_cattle_20190827
ASI	Bhagnari	CNS0014606			CNS0014606_CL100007002_L01_read_1.fq.gz	CNS0014606_CL100007002_L01_read_2.fq.gz	BGISEQ	BGISEQ500	100	bartok:/disk12/3.Kwondo_Pakistan_cattle_20190827
ASI	Brahman	SAMN05216066			SAMN05216066_1.fastq.gz	SAMN05216066_2.fastq.gz	ILLUMINA	NextSeq550	100	bartok:/disk10/2.Kwondo_Brahman_addition
ASI	Brahman	SAMN05216067			SAMN05216067_1.fastq.gz	SAMN05216067_2.fastq.gz	ILLUMINA	NextSeq550	100	bartok:/disk10/2.Kwondo_Brahman_addition
ASI	Brahman	SAMN05216068			SAMN05216068_1.fastq.gz	SAMN05216068_2.fastq.gz	ILLUMINA	NextSeq550	100	bartok:/disk10/2.Kwondo_Brahman_addition
ASI	Brahman	SAMN05216069			SAMN05216069_1.fastq.gz	SAMN05216069_2.fastq.gz	ILLUMINA	NextSeq550	100	bartok:/disk10/2.Kwondo_Brahman_addition
ASI	Brahman	SAMN05216070			SAMN05216070_1.fastq.gz	SAMN05216070_2.fastq.gz	ILLUMINA	NextSeq550	100	bartok:/disk10/2.Kwondo_Brahman_addition
ASI	Brahman	SAMN05788490			SAMN05788490_1.fastq.gz	SAMN05788490_2.fastq.gz	ILLUMINA	HiSeq2000, GAIIx	100	bartok:/disk9/1.Kwondo_indicus_public
ASI	Brahman	SAMN05788491			SAMN05788491_1.fastq.gz	SAMN05788491_2.fastq.gz	ILLUMINA	HiSeq2000, GAIIx	100	bartok:/disk9/1.Kwondo_indicus_public
ASI	Brahman	SAMN05788494			SAMN05788494_1.fastq.gz	SAMN05788494_2.fastq.gz	ILLUMINA	HiSeq2000, GAIIx	100	bartok:/disk9/1.Kwondo_indicus_public
ASI	Brahman	SAMN05788495			SAMN05788495_1.fastq.gz	SAMN05788495_2.fastq.gz	ILLUMINA	HiSeq2000, GAIIx	100	bartok:/disk9/1.Kwondo_indicus_public
ASI	Brahman	SAMN05788496			SAMN05788496_1.fastq.gz	SAMN05788496_2.fastq.gz	ILLUMINA	HiSeq2000, GAIIx	100	bartok:/disk9/1.Kwondo_indicus_public
ASI	Brahman	SRR6649997			SRR6649997_1.fastq.gz	SRR6649997_2.fastq.gz	ILLUMINA	HiSeqXTen	2500	bartok:/disk10/1.Kwondo_Brahman_public
ASI	Brahman	SRR6650020			SRR6650020_1.fastq.gz	SRR6650020_2.fastq.gz	ILLUMINA	HiSeqXTen	2500	bartok:/disk10/1.Kwondo_Brahman_public
ASI	Brahman	SRR6650021			SRR6650021_1.fastq.gz	SRR6650021_2.fastq.gz	ILLUMINA	HiSeqXTen	2500	bartok:/disk10/1.Kwondo_Brahman_public
ASI	Brahman	SRR6650022			SRR6650022_1.fastq.gz	SRR6650022_2.fastq.gz	ILLUMINA	HiSeqXTen	2500	bartok:/disk10/1.Kwondo_Brahman_public
ASI	Brahman	SRR6650023			SRR6650023_1.fastq.gz	SRR6650023_2.fastq.gz	ILLUMINA	HiSeqXTen	2500	bartok:/disk10/1.Kwondo_Brahman_public
ASI	Brahman	SRR6650024			SRR6650024_1.fastq.gz	SRR6650024_2.fastq.gz	ILLUMINA	HiSeqXTen	2500	bartok:/disk10/1.Kwondo_Brahman_public
ASI	Brahman	SRR6650026			SRR6650026_1.fastq.gz	SRR6650026_2.fastq.gz	ILLUMINA	HiSeqXTen	2500	bartok:/disk10/1.Kwondo_Brahman_public
ASI	Brahman	SRR6650029			SRR6650029_1.fastq.gz	SRR6650029_2.fastq.gz	ILLUMINA	HiSeqXTen	2500	bartok:/disk10/1.Kwondo_Brahman_public
ASI	Brahman	SRR6650031			SRR6650031_1.fastq.gz	SRR6650031_2.fastq.gz	ILLUMINA	HiSeqXTen	2500	bartok:/disk10/1.Kwondo_Brahman_public
ASI	Brahman	SRR6650032			SRR6650032_1.fastq.gz	SRR6650032_2.fastq.gz	ILLUMINA	HiSeqXTen	2500	bartok:/disk10/1.Kwondo_Brahman_public
ASI	Cholistani	CNS0014604			CL100006973_L02_read_1.fq.gz	CL100006973_L02_read_2.fq.gz	BGISEQ	BGISEQ500	100	bartok:/disk12/3.Kwondo_Pakistan_cattle_20190827
ASI	Cholistani	CNS0014608			CL100006973_L01_read_1.fq.gz	CL100006973_L01_read_2.fq.gz	BGISEQ	BGISEQ500	100	bartok:/disk12/3.Kwondo_Pakistan_cattle_20190827
ASI	Dajal	CNS0014611			CL100007003_L02_read_1.fq.gz	CL100007003_L02_read_2.fq.gz	BGISEQ	BGISEQ500	100	bartok:/disk12/3.Kwondo_Pakistan_cattle_20190827
ASI	Dhanni	CNS0014607			CL100012095_L01_read_1.fq.gz	CL100012095_L01_read_2.fq.gz	BGISEQ	BGISEQ500	100	bartok:/disk12/3.Kwondo_Pakistan_cattle_20190827
ASI	Dhanni	CNS0014618			CL100012095_L02_read_1.fq.gz	CL100012095_L02_read_2.fq.gz	BGISEQ	BGISEQ500	100	bartok:/disk12/3.Kwondo_Pakistan_cattle_20190827
ASI	Gabraali	CNS0014601			CL100007106_L01_read_1.fq.gz	CL100007106_L01_read_2.fq.gz	BGISEQ	BGISEQ500	100	bartok:/disk12/3.Kwondo_Pakistan_cattle_20190827
ASI	Gabraali	CNS0014609			CL100007106_L02_read_1.fq.gz	CL100007106_L02_read_2.fq.gz	BGISEQ	BGISEQ500	100	bartok:/disk12/3.Kwondo_Pakistan_cattle_20190827
ASI	Gir	SAMN05788512			SAMN05788512_1.fastq.gz	SAMN05788512_2.fastq.gz	ILLUMINA	HiSeq2000	100	bartok:/disk9/1.Kwondo_indicus_public
ASI	Gir	SAMN05788513			SAMN05788513_1.fastq.gz	SAMN05788513_2.fastq.gz	ILLUMINA	HiSeq2000	100	bartok:/disk9/1.Kwondo_indicus_public
ASI	Gir	SAMN05788514			SAMN05788514_1.fastq.gz	SAMN05788514_2.fastq.gz	ILLUMINA	HiSeq2000	100	bartok:/disk9/1.Kwondo_indicus_public
ASI	Gir	SAMN05788515			SAMN05788515_1.fastq.gz	SAMN05788515_2.fastq.gz	ILLUMINA	HiSeq2000	100	bartok:/disk9/1.Kwondo_indicus_public
ASI	Hariana	CNS0014612			CL100007107_L01_read_1.fq.gz	CL100007107_L01_read_2.fq.gz	BGISEQ	BGISEQ500	100	bartok:/disk12/3.Kwondo_Pakistan_cattle_20190827
ASI	Hariana	CNS0014614			CL100007107_L02_read_1.fq.gz	CL100007107_L02_read_2.fq.gz	BGISEQ	BGISEQ500	100	bartok:/disk12/3.Kwondo_Pakistan_cattle_20190827
ASI	Hariana	SAMN08862747			SAMN08862747_1.fastq.gz	SAMN08862747_2.fastq.gz	ILLUMINA	HiSeqXTen	2500	bartok:/disk10/9.Kwondo_Pakistan_cattle_20190927
ASI	Lohani	CNS0014617			CL100026723_L02_read_1.fq.gz	CL100026723_L02_read_2.fq.gz	BGISEQ	BGISEQ500	100	bartok:/disk12/3.Kwondo_Pakistan_cattle_20190827
ASI	Nelore	SAMN05788520			SAMN05788520_1.fastq.gz	SAMN05788520_2.fastq.gz	ILLUMINA	HiSeq2000	100	bartok:/disk9/1.Kwondo_indicus_public
ASI	Nelore	SAMN05788521			SAMN05788521_1.fastq.gz	SAMN05788521_2.fastq.gz	ILLUMINA	HiSeq2000	100	bartok:/disk9/1.Kwondo_indicus_public
ASI	Nelore	SAMN05788522			SAMN05788522_1.fastq.gz	SAMN05788522_2.fastq.gz	ILLUMINA	HiSeq2000	100	bartok:/disk9/1.Kwondo_indicus_public
ASI	Nelore	SAMN05788523			SAMN05788523_1.fastq.gz	SAMN05788523_2.fastq.gz	ILLUMINA	HiSeq2000	100	bartok:/disk9/1.Kwondo_indicus_public
ASI	Nelore	SAMN05788524			SAMN05788524_1.fastq.gz	SAMN05788524_2.fastq.gz	ILLUMINA	HiSeq2000	100	bartok:/disk9/1.Kwondo_indicus_public
ASI	Nelore	SAMN05788525			SAMN05788525_1.fastq.gz	SAMN05788525_2.fastq.gz	ILLUMINA	HiSeq2000	100	bartok:/disk9/1.Kwondo_indicus_public
ASI	Nelore	SAMN10486398	SRR8249136		SAMN10486398_1.fastq.gz	SAMN10486398_2.fastq.gz	ILLUMINA	HiSeq2000	100	bartok:/disk11/3.Kwondo_Nelore_20190927/
ASI	Nelore	SAMN10486399	SRR8249137		SAMN10486399_1.fastq.gz	SAMN10486399_2.fastq.gz	ILLUMINA	HiSeq2000	100	bartok:/disk11/3.Kwondo_Nelore_20190927/
ASI	Nelore	SAMN10486400			SAMN10486400_1.fastq.gz	SAMN10486400_2.fastq.gz	ILLUMINA	HiSeq2000	100	bartok:/disk11/3.Kwondo_Nelore_20190927/
ASI	Nelore	SAMN10486401	SRR8249135		SAMN10486401_1.fastq.gz	SAMN10486401_2.fastq.gz	ILLUMINA	HiSeq2000	100	bartok:/disk11/3.Kwondo_Nelore_20190927/
ASI	Red_Sindhi	CNS0014620			CL100026724_L01_read_1.fq.gz	CL100026724_L01_read_2.fq.gz	BGISEQ	BGISEQ500	100	bartok:/disk12/3.Kwondo_Pakistan_cattle_20190827
ASI	Sahiwal	CNS0014616			CNS0014616_1.fastq.gz	CNS0014616_2.fastq.gz	BGISEQ	BGISEQ500	100	bartok:/disk12/3.Kwondo_Pakistan_cattle_20190827	bartok:/disk10/10.Kwondo_Pakistan_cattle_merged_20191025
ASI	Sahiwal	CNS0014619			CL100026723_L01_read_1.fq.gz	CL100026723_L01_read_2.fq.gz	BGISEQ	BGISEQ500	100	bartok:/disk12/3.Kwondo_Pakistan_cattle_20190827
ASI	Sahiwal	SAMN08862748			SAMN08862748_1.fastq.gz	SAMN08862748_2.fastq.gz	ILLUMINA	HiSeqXTen	2500	bartok:/disk10/9.Kwondo_Pakistan_cattle_20190927
ASI	Tharparkar	CNS0014602			CNS0014602_CL100007934_L01_read_1.fq.gz	CNS0014602_CL100007934_L01_read_2.fq.gz	BGISEQ	BGISEQ500	100	bartok:/disk12/3.Kwondo_Pakistan_cattle_20190827
ASI	Tharparkar	CNS0014613			CNS0014613_1.fastq.gz	CNS0014613_2.fastq.gz	BGISEQ	BGISEQ500	100	bartok:/disk12/3.Kwondo_Pakistan_cattle_20190827	bartok:/disk10/10.Kwondo_Pakistan_cattle_merged_20191025
ASI	Tharparkar	SAMN08862749			SAMN08862749_1.fastq.gz	SAMN08862749_2.fastq.gz	ILLUMINA	HiSeqXTen	2500	bartok:/disk10/9.Kwondo_Pakistan_cattle_20190927
EUT	Angus	25			25_1.fastq.gz	25_2.fastq.gz	ILLUMINA	HiSeq2000	100	hanwoo:/disk2/1.Cow_NGS_raw/1.Lee_Hyun_Jung/Angus
EUT	Angus	41			41_1.fastq.gz	41_2.fastq.gz	ILLUMINA	HiSeq2000	100	hanwoo:/disk2/1.Cow_NGS_raw/1.Lee_Hyun_Jung/Angus
EUT	Angus	42			42_1.fastq.gz	42_2.fastq.gz	ILLUMINA	HiSeq2000	100	hanwoo:/disk2/1.Cow_NGS_raw/1.Lee_Hyun_Jung/Angus
EUT	Angus	45			45_1.fastq.gz	45_2.fastq.gz	ILLUMINA	HiSeq2000	100	hanwoo:/disk2/1.Cow_NGS_raw/1.Lee_Hyun_Jung/Angus
EUT	Angus	49			49_1.fastq.gz	49_2.fastq.gz	ILLUMINA	HiSeq2000	100	hanwoo:/disk2/1.Cow_NGS_raw/1.Lee_Hyun_Jung/Angus
EUT	Angus	50			50_1.fastq.gz	50_2.fastq.gz	ILLUMINA	HiSeq2000	100	hanwoo:/disk2/1.Cow_NGS_raw/1.Lee_Hyun_Jung/Angus
EUT	Angus	56			56_1.fastq.gz	56_2.fastq.gz	ILLUMINA	HiSeq2000	100	hanwoo:/disk2/1.Cow_NGS_raw/1.Lee_Hyun_Jung/Angus
EUT	Angus	60			60_1.fastq.gz	60_2.fastq.gz	ILLUMINA	HiSeq2000	100	hanwoo:/disk2/1.Cow_NGS_raw/1.Lee_Hyun_Jung/Angus
EUT	Angus	HC120L_0_5_6			HC120L_0_5_6_NoIndex_L002_R1_001.fastq.gz	HC120L_0_5_6_NoIndex_L002_R2_001.fastq.gz	ILLUMINA	HiSeq2000	100	hanwoo:/disk4/4.African_Cattle_Additional3
EUT	Angus	HC120L_0_8			HC120L_0_8_NoIndex_L001_R1_001.fastq.gz	HC120L_0_8_NoIndex_L001_R2_001.fastq.gz	ILLUMINA	HiSeq2000	100	hanwoo:/disk4/4.African_Cattle_Additional3
EUT	Hereford	SAMN05788507		M	SAMN05788507_1.fastq.gz	SAMN05788507_2.fastq.gz	ILLUMINA	HiSeq2000, HiSeq2500	100	bartok:/disk14/2.Kwondo_Hereford_2_20190923
EUT	Hereford	SAMN05788531			SAMN05788531_1.fastq.gz	SAMN05788531_2.fastq.gz	ILLUMINA	HiSeq2500	100	bartok:/disk14/2.Kwondo_Hereford_2_20190923
EUT	Hereford	SAMN05788534			SAMN05788534_1.fastq.gz	SAMN05788534_2.fastq.gz	ILLUMINA	HiSeq2000	100	bartok:/disk14/2.Kwondo_Hereford_2_20190923
EUT	Hereford	SAMN05788535			SAMN05788535_1.fastq.gz	SAMN05788535_2.fastq.gz	ILLUMINA	HiSeq2000	100	bartok:/disk13/4.Kwondo_Hereford_1_20190923
EUT	Hereford	SAMN05788536			SAMN05788536_1.fastq.gz	SAMN05788536_2.fastq.gz	ILLUMINA	HiSeq2500	100	bartok:/disk13/4.Kwondo_Hereford_1_20190923
EUT	Hereford	SAMN05788537			SAMN05788537_1.fastq.gz	SAMN05788537_2.fastq.gz	ILLUMINA	HiSeq2500	100	bartok:/disk13/4.Kwondo_Hereford_1_20190923
EUT	Hereford	SAMN05788538			SAMN05788538_1.fastq.gz	SAMN05788538_2.fastq.gz	ILLUMINA	HiSeq2000	100	bartok:/disk13/4.Kwondo_Hereford_1_20190923
EUT	Hereford	SAMN05788539			SAMN05788539_1.fastq.gz	SAMN05788539_2.fastq.gz	ILLUMINA	HiSeq2000	100	bartok:/disk13/4.Kwondo_Hereford_1_20190923
EUT	Hereford	SAMN05788540			SAMN05788540_1.fastq.gz	SAMN05788540_2.fastq.gz	ILLUMINA	HiSeq2000	100	bartok:/disk13/4.Kwondo_Hereford_1_20190923
EUT	Hereford	SAMN05788555			SAMN05788555_1.fastq.gz	SAMN05788555_2.fastq.gz	ILLUMINA	HiSeq2000	100	bartok:/disk13/4.Kwondo_Hereford_1_20190923
EUT	Hereford	SAMN05788556			SAMN05788556_1.fastq.gz	SAMN05788556_2.fastq.gz	ILLUMINA	HiSeq2000	100	bartok:/disk13/4.Kwondo_Hereford_1_20190923
EUT	Hereford	SAMN05788557			SAMN05788557_1.fastq.gz	SAMN05788557_2.fastq.gz	ILLUMINA	HiSeq2500	100	bartok:/disk13/4.Kwondo_Hereford_1_20190923
EUT	Hereford	SAMN05788558			SAMN05788558_1.fastq.gz	SAMN05788558_2.fastq.gz	ILLUMINA	HiSeq2500	100	bartok:/disk13/4.Kwondo_Hereford_1_20190923
EUT	Hereford	SAMN05788559			SAMN05788559_1.fastq.gz	SAMN05788559_2.fastq.gz	ILLUMINA	HiSeq2000, HiSeq2500	100	bartok:/disk13/4.Kwondo_Hereford_1_20190923
EUT	Hereford	SAMN10940540			SAMN10940540_1.fastq.gz	SAMN10940540_2.fastq.gz	ILLUMINA	HiSeqXTen	2500	bartok:/disk13/4.Kwondo_Hereford_1_20190923
EUT	Hereford	SAMN10940541			SAMN10940541_1.fastq.gz	SAMN10940541_2.fastq.gz	ILLUMINA	HiSeq2000, HiSeq2500	100	bartok:/disk10/8.Kwondo_Hereford_3_20190927
EUT	Hereford	SAMN10940542			SAMN10940542_1.fastq.gz	SAMN10940542_2.fastq.gz	ILLUMINA	HiSeq2000, HiSeq2500	100	bartok:/disk10/8.Kwondo_Hereford_3_20190927
EUT	Hereford	SAMN10940543			SAMN10940543_1.fastq.gz	SAMN10940543_2.fastq.gz	ILLUMINA	HiSeq2000, HiSeq2500	100	bartok:/disk10/8.Kwondo_Hereford_3_20190927
EUT	Holstein	9044			09044_1.fastq.gz	09044_2.fastq.gz	ILLUMINA	HiSeq2000	100	hanwoo:/disk7/1.Cow_NGS_raw/1.Lee_Hyun_Jeong/Holstein
EUT	Holstein	9046			09046_1.fastq.gz	09046_2.fastq.gz	ILLUMINA	HiSeq2000	100	hanwoo:/disk7/1.Cow_NGS_raw/1.Lee_Hyun_Jeong/Holstein
EUT	Holstein	9057			09057_1.fastq.gz	09057_2.fastq.gz	ILLUMINA	HiSeq2000	100	hanwoo:/disk7/1.Cow_NGS_raw/1.Lee_Hyun_Jeong/Holstein
EUT	Holstein	9060			09060_1.fastq.gz	09060_2.fastq.gz	ILLUMINA	HiSeq2000	100	hanwoo:/disk7/1.Cow_NGS_raw/1.Lee_Hyun_Jeong/Holstein
EUT	Holstein	9123			09123_1.fastq.gz	09123_2.fastq.gz	ILLUMINA	HiSeq2000	100	hanwoo:/disk7/1.Cow_NGS_raw/1.Lee_Hyun_Jeong/Holstein
EUT	Holstein	10068			10068_1.fastq.gz	10068_2.fastq.gz	ILLUMINA	HiSeq2000	100	hanwoo:/disk7/1.Cow_NGS_raw/1.Lee_Hyun_Jeong/Holstein
EUT	Holstein	10078			10078_1.fastq.gz	10078_2.fastq.gz	ILLUMINA	HiSeq2000	100	hanwoo:/disk7/1.Cow_NGS_raw/1.Lee_Hyun_Jeong/Holstein
EUT	Holstein	10090			10090_1.fastq.gz	10090_2.fastq.gz	ILLUMINA	HiSeq2000	100	hanwoo:/disk7/1.Cow_NGS_raw/1.Lee_Hyun_Jeong/Holstein
EUT	Holstein	10099			10099_1.fastq.gz	10099_2.fastq.gz	ILLUMINA	HiSeq2000	100	hanwoo:/disk7/1.Cow_NGS_raw/1.Lee_Hyun_Jeong/Holstein
EUT	Holstein	10100			10100_1.fastq.gz	10100_2.fastq.gz	ILLUMINA	HiSeq2000	100	hanwoo:/disk7/1.Cow_NGS_raw/1.Lee_Hyun_Jeong/Holstein
EUT	Jersey	296			0296_1.fastq.gz	0296_2.fastq.gz	ILLUMINA	HiSeq2000	100	hanwoo:/disk7/1.Cow_NGS_raw/1.Lee_Hyun_Jeong/Jersey
EUT	Jersey	2040			2040_1.fastq.gz	2040_2.fastq.gz	ILLUMINA	HiSeq2000	100	hanwoo:/disk7/1.Cow_NGS_raw/1.Lee_Hyun_Jeong/Jersey
EUT	Jersey	3310			3310_1.fastq.gz	3310_2.fastq.gz	ILLUMINA	HiSeq2000	100	hanwoo:/disk7/1.Cow_NGS_raw/1.Lee_Hyun_Jeong/Jersey
EUT	Jersey	3344			3344_1.fastq.gz	3344_2.fastq.gz	ILLUMINA	HiSeq2000	100	hanwoo:/disk7/1.Cow_NGS_raw/1.Lee_Hyun_Jeong/Jersey
EUT	Jersey	3352			3352_1.fastq.gz	3352_2.fastq.gz	ILLUMINA	HiSeq2000	100	hanwoo:/disk7/1.Cow_NGS_raw/1.Lee_Hyun_Jeong/Jersey
EUT	Jersey	3369			3369_1.fastq.gz	3369_2.fastq.gz	ILLUMINA	HiSeq2000	100	hanwoo:/disk7/1.Cow_NGS_raw/1.Lee_Hyun_Jeong/Jersey
EUT	Jersey	3377			3377_1.fastq.gz	3377_2.fastq.gz	ILLUMINA	HiSeq2000	100	hanwoo:/disk7/1.Cow_NGS_raw/1.Lee_Hyun_Jeong/Jersey
EUT	Jersey	3454			3454_1.fastq.gz	3454_2.fastq.gz	ILLUMINA	HiSeq2000	100	hanwoo:/disk7/1.Cow_NGS_raw/1.Lee_Hyun_Jeong/Jersey
EUT	Jersey	4252			4252_1.fastq.gz	4252_2.fastq.gz	ILLUMINA	HiSeq2000	100	hanwoo:/disk7/1.Cow_NGS_raw/1.Lee_Hyun_Jeong/Jersey
EUT	Jersey	4718			4718_1.fastq.gz	4718_2.fastq.gz	ILLUMINA	HiSeq2000	100	hanwoo:/disk7/1.Cow_NGS_raw/1.Lee_Hyun_Jeong/Jersey
EUT	Simmental	SAMN05788541			SAMN05788541_1.fastq.gz	SAMN05788541_2.fastq.gz	ILLUMINA	HiSeq2000, HiSeq2500	100	bartok:/disk16/5.Kwondo_Simmental_2_20190927
EUT	Simmental	SAMN05788542			SAMN05788542_1.fastq.gz	SAMN05788542_2.fastq.gz	ILLUMINA	HiSeq2000, HiSeq2500	100	bartok:/disk16/5.Kwondo_Simmental_2_20190927
EUT	Simmental	SAMN05788543			SAMN05788543_1.fastq.gz	SAMN05788543_2.fastq.gz	ILLUMINA	HiSeq2000, HiSeq2500	100	bartok:/disk16/5.Kwondo_Simmental_2_20190927
EUT	Simmental	SAMN05788544			SAMN05788544_1.fastq.gz	SAMN05788544_2.fastq.gz	ILLUMINA	HiSeq2000	100	bartok:/disk16/5.Kwondo_Simmental_2_20190927
EUT	Simmental	SAMN05788545			SAMN05788545_1.fastq.gz	SAMN05788545_2.fastq.gz	ILLUMINA	HiSeq2000, HiSeq2500	100	bartok:/disk16/5.Kwondo_Simmental_2_20190927
EUT	Simmental	SAMN05788546			SAMN05788546_1.fastq.gz	SAMN05788546_2.fastq.gz	ILLUMINA	HiSeq2000	100	bartok:/disk16/5.Kwondo_Simmental_2_20190927
EUT	Simmental	SAMN10940558			SAMN10940558_1.fastq.gz	SAMN10940558_2.fastq.gz	ILLUMINA	HiSeq2500	100	bartok:/disk15/1.Kwondo_Simmental_1_20190927
EUT	Simmental	SAMN10940559			SAMN10940559_1.fastq.gz	SAMN10940559_2.fastq.gz	ILLUMINA	HiSeq2000, HiSeq2500	100	bartok:/disk15/1.Kwondo_Simmental_1_20190927
EUT	Simmental	SAMN10940560			SAMN10940560_1.fastq.gz	SAMN10940560_2.fastq.gz	ILLUMINA	HiSeq2000, HiSeq2500	100	bartok:/disk15/1.Kwondo_Simmental_1_20190927
EUT	Simmental	SAMN10940561			SAMN10940561_1.fastq.gz	SAMN10940561_2.fastq.gz	ILLUMINA	HiSeq2000, HiSeq2500	100	bartok:/disk15/1.Kwondo_Simmental_1_20190927
EUT	Simmental	SAMN10940562			SAMN10940562_1.fastq.gz	SAMN10940562_2.fastq.gz	ILLUMINA	HiSeq2000	100	bartok:/disk15/1.Kwondo_Simmental_1_20190927
AST	Hanwoo	A01			A01_1.fastq.gz	A01_2.fastq.gz	ILLUMINA	HiSeq2000	100	hanwoo:/disk1/1.Cow_NGS_raw/2.Yoon_Du_Hak/Hanwoo
AST	Hanwoo	A05			A05_1.fastq.gz	A05_2.fastq.gz	ILLUMINA	HiSeq2000	100	hanwoo:/disk1/1.Cow_NGS_raw/2.Yoon_Du_Hak/Hanwoo
AST	Hanwoo	A12			A12_1.fastq.gz	A12_2.fastq.gz	ILLUMINA	HiSeq2000	100	hanwoo:/disk1/1.Cow_NGS_raw/2.Yoon_Du_Hak/Hanwoo
AST	Hanwoo	A14			A14_1.fastq.gz	A14_2.fastq.gz	ILLUMINA	HiSeq2000	100	hanwoo:/disk1/1.Cow_NGS_raw/2.Yoon_Du_Hak/Hanwoo
AST	Hanwoo	A16			A16_1.fastq.gz	A16_2.fastq.gz	ILLUMINA	HiSeq2000	100	hanwoo:/disk1/1.Cow_NGS_raw/2.Yoon_Du_Hak/Hanwoo
AST	Hanwoo	A23			A23_1.fastq.gz	A23_2.fastq.gz	ILLUMINA	HiSeq2000	100	hanwoo:/disk1/1.Cow_NGS_raw/2.Yoon_Du_Hak/Hanwoo
AST	Hanwoo	A27			A27_1.fastq.gz	A27_2.fastq.gz	ILLUMINA	HiSeq2000	100	hanwoo:/disk1/1.Cow_NGS_raw/2.Yoon_Du_Hak/Hanwoo
AST	Hanwoo	A28			A28_1.fastq.gz	A28_2.fastq.gz	ILLUMINA	HiSeq2000	100	hanwoo:/disk1/1.Cow_NGS_raw/2.Yoon_Du_Hak/Hanwoo
AST	Hanwoo	A44			A44_1.fastq.gz	A44_2.fastq.gz	ILLUMINA	HiSeq2000	100	hanwoo:/disk1/1.Cow_NGS_raw/2.Yoon_Du_Hak/Hanwoo
AST	Hanwoo	A45			A45_1.fastq.gz	A45_2.fastq.gz	ILLUMINA	HiSeq2000	100	hanwoo:/disk1/1.Cow_NGS_raw/2.Yoon_Du_Hak/Hanwoo
AST	Hanwoo	A46			A46_1.fastq.gz	A46_2.fastq.gz	ILLUMINA	HiSeq2000	100	hanwoo:/disk1/1.Cow_NGS_raw/2.Yoon_Du_Hak/Hanwoo
AST	Hanwoo	A48			A48_1.fastq.gz	A48_2.fastq.gz	ILLUMINA	HiSeq2000	100	hanwoo:/disk1/1.Cow_NGS_raw/2.Yoon_Du_Hak/Hanwoo
AST	Hanwoo	26093			26093_1.fastq.gz	26093_2.fastq.gz	ILLUMINA	HiSeq2000	100	hanwoo:/disk7/1.Cow_NGS_raw/1.Lee_Hyun_Jeong/Hanwoo
AST	Hanwoo	26100			26100_1.fastq.gz	26100_2.fastq.gz	ILLUMINA	HiSeq2000	100	hanwoo:/disk7/1.Cow_NGS_raw/1.Lee_Hyun_Jeong/Hanwoo
AST	Hanwoo	26104			26104_1.fastq.gz	26104_2.fastq.gz	ILLUMINA	HiSeq2000	100	hanwoo:/disk7/1.Cow_NGS_raw/1.Lee_Hyun_Jeong/Hanwoo
AST	Hanwoo	26113			26113_1.fastq.gz	26113_2.fastq.gz	ILLUMINA	HiSeq2000	100	hanwoo:/disk7/1.Cow_NGS_raw/1.Lee_Hyun_Jeong/Hanwoo
AST	Hanwoo	27007			27007_1.fastq.gz	27007_2.fastq.gz	ILLUMINA	HiSeq2000	100	hanwoo:/disk7/1.Cow_NGS_raw/1.Lee_Hyun_Jeong/Hanwoo
AST	Hanwoo	27010			27010_1.fastq.gz	27010_2.fastq.gz	ILLUMINA	HiSeq2000	100	hanwoo:/disk7/1.Cow_NGS_raw/1.Lee_Hyun_Jeong/Hanwoo
AST	Hanwoo	29016			29016_1.fastq.gz	29016_2.fastq.gz	ILLUMINA	HiSeq2000	100	hanwoo:/disk7/1.Cow_NGS_raw/1.Lee_Hyun_Jeong/Hanwoo
AST	Hanwoo	29079			29079_1.fastq.gz	29079_2.fastq.gz	ILLUMINA	HiSeq2000	100	hanwoo:/disk7/1.Cow_NGS_raw/1.Lee_Hyun_Jeong/Hanwoo
AST	Hanwoo	29080			29080_1.fastq.gz	29080_2.fastq.gz	ILLUMINA	HiSeq2000	100	hanwoo:/disk7/1.Cow_NGS_raw/1.Lee_Hyun_Jeong/Hanwoo
AST	Hanwoo	308			308_1.fastq.gz	308_2.fastq.gz	ILLUMINA	HiSeq2000	100	hanwoo:/disk7/1.Cow_NGS_raw/1.Lee_Hyun_Jeong/Hanwoo
AST	Hanwoo	313			313_1.fastq.gz	313_2.fastq.gz	ILLUMINA	HiSeq2000	100	hanwoo:/disk7/1.Cow_NGS_raw/1.Lee_Hyun_Jeong/Hanwoo
IRA	Jenoubi	Jenoubi020			Jenoubi020_1.fastq.gz	Jenoubi020_2.fastq.gz	ILLUMINA	HiSeq2000	100	bartok:/disk12/1.Kwondo_Iraqi_cattle_from_ILRI_20181129/Jenoubi
IRA	Jenoubi	Jenoubi021			Jenoubi021_1.fastq.gz	Jenoubi021_2.fastq.gz	ILLUMINA	HiSeq2000	100	bartok:/disk12/1.Kwondo_Iraqi_cattle_from_ILRI_20181129/Jenoubi
IRA	Jenoubi	Jenoubi024			Jenoubi024_1.fastq.gz	Jenoubi024_2.fastq.gz	ILLUMINA	HiSeq2000	100	bartok:/disk12/1.Kwondo_Iraqi_cattle_from_ILRI_20181129/Jenoubi
IRA	Jenoubi	Jenoubi032			Jenoubi032_1.fastq.gz	Jenoubi032_2.fastq.gz	ILLUMINA	HiSeq2000	100	bartok:/disk12/1.Kwondo_Iraqi_cattle_from_ILRI_20181129/Jenoubi
IRA	Jenoubi	Jenoubi066			Jenoubi066_1.fastq.gz	Jenoubi066_2.fastq.gz	ILLUMINA	HiSeq2000	100	bartok:/disk12/1.Kwondo_Iraqi_cattle_from_ILRI_20181129/Jenoubi
IRA	Jenoubi	Jenoubi079			Jenoubi079_1.fastq.gz	Jenoubi079_2.fastq.gz	ILLUMINA	HiSeq2000	100	bartok:/disk12/1.Kwondo_Iraqi_cattle_from_ILRI_20181129/Jenoubi
IRA	Jenoubi	Jenoubi081			Jenoubi081_1.fastq.gz	Jenoubi081_2.fastq.gz	ILLUMINA	HiSeq2000	100	bartok:/disk12/1.Kwondo_Iraqi_cattle_from_ILRI_20181129/Jenoubi
IRA	Jenoubi	Jenoubi088			Jenoubi088_1.fastq.gz	Jenoubi088_2.fastq.gz	ILLUMINA	HiSeq2000	100	bartok:/disk12/1.Kwondo_Iraqi_cattle_from_ILRI_20181129/Jenoubi
IRA	Jenoubi	Jenoubi095			Jenoubi095_1.fastq.gz	Jenoubi095_2.fastq.gz	ILLUMINA	HiSeq2000	100	bartok:/disk12/1.Kwondo_Iraqi_cattle_from_ILRI_20181129/Jenoubi
IRA	Jenoubi	Jenoubi096			Jenoubi096_1.fastq.gz	Jenoubi096_2.fastq.gz	ILLUMINA	HiSeq2000	100	bartok:/disk12/1.Kwondo_Iraqi_cattle_from_ILRI_20181129/Jenoubi
IRA	Rustaqi	Rustaqi036			Rustaqi036_1.fastq.gz	Rustaqi036_2.fastq.gz	ILLUMINA	HiSeq2000	100	bartok:/disk12/1.Kwondo_Iraqi_cattle_from_ILRI_20181129/Rustaqi
IRA	Rustaqi	Rustaqi041			Rustaqi041_1.fastq.gz	Rustaqi041_2.fastq.gz	ILLUMINA	HiSeq2000	100	bartok:/disk12/1.Kwondo_Iraqi_cattle_from_ILRI_20181130/Rustaqi
IRA	Rustaqi	Rustaqi060			Rustaqi060_1.fastq.gz	Rustaqi060_2.fastq.gz	ILLUMINA	HiSeq2000	100	bartok:/disk12/1.Kwondo_Iraqi_cattle_from_ILRI_20181131/Rustaqi
IRA	Rustaqi	Rustaqi068			Rustaqi068_1.fastq.gz	Rustaqi068_2.fastq.gz	ILLUMINA	HiSeq2000	100	bartok:/disk12/1.Kwondo_Iraqi_cattle_from_ILRI_20181132/Rustaqi
IRA	Rustaqi	Rustaqi071			Rustaqi071_1.fastq.gz	Rustaqi071_2.fastq.gz	ILLUMINA	HiSeq2000	100	bartok:/disk12/1.Kwondo_Iraqi_cattle_from_ILRI_20181133/Rustaqi
IRA	Rustaqi	Rustaqi075			Rustaqi075_1.fastq.gz	Rustaqi075_2.fastq.gz	ILLUMINA	HiSeq2000	100	bartok:/disk12/1.Kwondo_Iraqi_cattle_from_ILRI_20181134/Rustaqi
IRA	Rustaqi	Rustaqi077			Rustaqi077_1.fastq.gz	Rustaqi077_2.fastq.gz	ILLUMINA	HiSeq2000	100	bartok:/disk12/1.Kwondo_Iraqi_cattle_from_ILRI_20181135/Rustaqi
IRA	Rustaqi	Rustaqi085			Rustaqi085_1.fastq.gz	Rustaqi085_2.fastq.gz	ILLUMINA	HiSeq2000	100	bartok:/disk12/1.Kwondo_Iraqi_cattle_from_ILRI_20181136/Rustaqi
IRA	Rustaqi	Rustaqi091			Rustaqi091_1.fastq.gz	Rustaqi091_2.fastq.gz	ILLUMINA	HiSeq2000	100	bartok:/disk12/1.Kwondo_Iraqi_cattle_from_ILRI_20181137/Rustaqi
IRA	Rustaqi	Rustaqi094			Rustaqi094_1.fastq.gz	Rustaqi094_2.fastq.gz	ILLUMINA	HiSeq2000	100	bartok:/disk12/1.Kwondo_Iraqi_cattle_from_ILRI_20181138/Rustaqi
PHI	Philippines	Phi111			111_PC_1.fastq.gz	111_PC_2.fastq.gz	NA	NA	NA	hanwoo:/disk10/3.Cow_NGS_raw/1.Park_Kyung_DO/1.Philiphine
PHI	Philippines	Phi116			116_PC_1.fastq.gz	116_PC_2.fastq.gz	NA	NA	NA	hanwoo:/disk10/3.Cow_NGS_raw/1.Park_Kyung_DO/1.Philiphine
PHI	Philippines	Phi245			245_PC_1.fastq.gz	245_PC_2.fastq.gz	NA	NA	NA	hanwoo:/disk10/3.Cow_NGS_raw/1.Park_Kyung_DO/1.Philiphine
PHI	Philippines	Phi246			246_PC_1.fastq.gz	246_PC_2.fastq.gz	NA	NA	NA	hanwoo:/disk10/3.Cow_NGS_raw/1.Park_Kyung_DO/1.Philiphine
PHI	Philippines	Phi252			252_PC_1.fastq.gz	252_PC_2.fastq.gz	NA	NA	NA	hanwoo:/disk10/3.Cow_NGS_raw/1.Park_Kyung_DO/1.Philiphine
PHI	Philippines	Phi253			253_PC_1.fastq.gz	253_PC_2.fastq.gz	NA	NA	NA	hanwoo:/disk10/3.Cow_NGS_raw/1.Park_Kyung_DO/1.Philiphine
PHI	Philippines	Phi254			254_PC_1.fastq.gz	254_PC_2.fastq.gz	NA	NA	NA	hanwoo:/disk10/3.Cow_NGS_raw/1.Park_Kyung_DO/1.Philiphine
PHI	Philippines	Phi259			259_PC_1.fastq.gz	259_PC_2.fastq.gz	NA	NA	NA	hanwoo:/disk10/3.Cow_NGS_raw/1.Park_Kyung_DO/1.Philiphine
PHI	Philippines	Phi260			260_PC_1.fastq.gz	260_PC_2.fastq.gz	NA	NA	NA	hanwoo:/disk10/3.Cow_NGS_raw/1.Park_Kyung_DO/1.Philiphine
PHI	Philippines	Phi262			262_PC_1.fastq.gz	262_PC_2.fastq.gz	NA	NA	NA	hanwoo:/disk10/3.Cow_NGS_raw/1.Park_Kyung_DO/1.Philiphine
EUT	EasternFinn	EFinn01			ERR2734942_1.fastq.gz	ERR2734942_2.fastq.gz	ILLUMINA	HiSeq2000	100	bartok:/disk15/5.Kwondo_Finnish_cattle_20191119
EUT	EasternFinn	EFinn02			ERR2734943_1.fastq.gz	ERR2734943_2.fastq.gz	ILLUMINA	HiSeq2000	100	bartok:/disk15/5.Kwondo_Finnish_cattle_20191119
EUT	EasternFinn	EFinn03			ERR2734944_1.fastq.gz	ERR2734944_2.fastq.gz	ILLUMINA	HiSeq2000	100	bartok:/disk15/5.Kwondo_Finnish_cattle_20191119
EUT	EasternFinn	EFinn04			ERR2734945_1.fastq.gz	ERR2734945_2.fastq.gz	ILLUMINA	HiSeq2000	100	bartok:/disk15/5.Kwondo_Finnish_cattle_20191119
EUT	EasternFinn	EFinn05			ERR2734946_1.fastq.gz	ERR2734946_2.fastq.gz	ILLUMINA	HiSeq2000	100	bartok:/disk15/5.Kwondo_Finnish_cattle_20191119
EUT	WesternFinn	WFinn06			ERR2734947_1.fastq.gz	ERR2734947_2.fastq.gz	ILLUMINA	HiSeq2000	100	bartok:/disk15/5.Kwondo_Finnish_cattle_20191119
EUT	WesternFinn	WFinn07			ERR2734948_1.fastq.gz	ERR2734948_2.fastq.gz	ILLUMINA	HiSeq2000	100	bartok:/disk15/5.Kwondo_Finnish_cattle_20191119
EUT	WesternFinn	WFinn08			ERR2734949_1.fastq.gz	ERR2734949_2.fastq.gz	ILLUMINA	HiSeq2000	100	bartok:/disk15/5.Kwondo_Finnish_cattle_20191119
EUT	WesternFinn	WFinn09			ERR2734950_1.fastq.gz	ERR2734950_2.fastq.gz	ILLUMINA	HiSeq2000	100	bartok:/disk15/5.Kwondo_Finnish_cattle_20191119
EUT	WesternFinn	WFinn10			ERR2734951_1.fastq.gz	ERR2734951_2.fastq.gz	ILLUMINA	HiSeq2000	100	bartok:/disk15/5.Kwondo_Finnish_cattle_20191119
AST	Yakutian	Yakutian11			ERR2734952_1.fastq.gz	ERR2734952_2.fastq.gz	ILLUMINA	HiSeq2000	100	bartok:/disk15/6.Kwondo_Yakutian_cattle_20191119
AST	Yakutian	Yakutian12			ERR2734953_1.fastq.gz	ERR2734953_2.fastq.gz	ILLUMINA	HiSeq2000	100	bartok:/disk15/6.Kwondo_Yakutian_cattle_20191119
AST	Yakutian	Yakutian13			ERR2734954_1.fastq.gz	ERR2734954_2.fastq.gz	ILLUMINA	HiSeq2000	100	bartok:/disk15/6.Kwondo_Yakutian_cattle_20191119
AST	Yakutian	Yakutian14			ERR2734955_1.fastq.gz	ERR2734955_2.fastq.gz	ILLUMINA	HiSeq2000	100	bartok:/disk15/6.Kwondo_Yakutian_cattle_20191119
AST	Yakutian	Yakutian15			ERR2734956_1.fastq.gz	ERR2734956_2.fastq.gz	ILLUMINA	HiSeq2000	100	bartok:/disk15/6.Kwondo_Yakutian_cattle_20191119
EUT	Boskarin	BK1			SRR8426534_1.fastq.gz	SRR8426534_2.fastq.gz	ILLUMINA	HiSeq2000	100	bartok:/disk15/3.Kwondo_BalkanItalian_cattle_20191119
EUT	Limia	LM1			SRR8426539_1.fastq.gz	SRR8426539_2.fastq.gz	ILLUMINA	HiSeq2000	100	bartok:/disk15/4.Kwondo_Iberian_cattle_20191119
EUT	Maremmana	MA3			SRR8426535_1.fastq.gz	SRR8426535_2.fastq.gz	ILLUMINA	HiSeq2000	100	bartok:/disk15/3.Kwondo_BalkanItalian_cattle_20191119
EUT	Maremmana	MA1			SRR8426543_1.fastq.gz	SRR8426543_2.fastq.gz	ILLUMINA	HiSeq2000	100	bartok:/disk15/3.Kwondo_BalkanItalian_cattle_20191119
EUT	Maremmana	MA2			SRR8426544_1.fastq.gz	SRR8426544_2.fastq.gz	ILLUMINA	HiSeq2000	100	bartok:/disk15/3.Kwondo_BalkanItalian_cattle_20191119
EUT	Maronesa	MN1			SRR8426540_1.fastq.gz	SRR8426540_2.fastq.gz	ILLUMINA	HiSeq2000	100	bartok:/disk15/4.Kwondo_Iberian_cattle_20191119
EUT	Pajuna	PA1			SRR8426541_1.fastq.gz	SRR8426541_2.fastq.gz	ILLUMINA	HiSeq2000	100	bartok:/disk15/4.Kwondo_Iberian_cattle_20191119
EUT	Pajuna	PA2			SRR8426542_1.fastq.gz	SRR8426542_2.fastq.gz	ILLUMINA	HiSeq2000	100	bartok:/disk15/4.Kwondo_Iberian_cattle_20191119
EUT	Podolica	PO1			SRR8426536_1.fastq.gz	SRR8426536_2.fastq.gz	ILLUMINA	HiSeq2000	100	bartok:/disk15/3.Kwondo_BalkanItalian_cattle_20191119
EUT	Sayaguesa	SA1			SRR8426537_1.fastq.gz	SRR8426537_2.fastq.gz	ILLUMINA	HiSeq2000	100	bartok:/disk15/4.Kwondo_Iberian_cattle_20191119
EUT	Sayaguesa	SA2			SRR8426538_1.fastq.gz	SRR8426538_2.fastq.gz	ILLUMINA	HiSeq2000	100	bartok:/disk15/4.Kwondo_Iberian_cattle_20191119
AST	Kazakh	HSK34M			SRR5507252_1.fastq.gz	SRR5507252_2.fastq.gz	ILLUMINA	HiSeq2500	100	bartok:/disk4/14.Kwondo_Kazakh_cattle_20191118
AST	Kazakh	HSK32M			SRR5507253_1.fastq.gz	SRR5507253_2.fastq.gz	ILLUMINA	HiSeq2500	100	bartok:/disk4/14.Kwondo_Kazakh_cattle_20191118
AST	Kazakh	HSK29M			SRR5507254_1.fastq.gz	SRR5507254_2.fastq.gz	ILLUMINA	HiSeq2500	100	bartok:/disk4/14.Kwondo_Kazakh_cattle_20191118
AST	Kazakh	HSK8M			SRR5507256_1.fastq.gz	SRR5507256_2.fastq.gz	ILLUMINA	HiSeq2500	100	bartok:/disk4/14.Kwondo_Kazakh_cattle_20191118
AST	Kazakh	HSK1M			SRR5507257_1.fastq.gz	SRR5507257_2.fastq.gz	ILLUMINA	HiSeq2500	100	bartok:/disk4/14.Kwondo_Kazakh_cattle_20191118
AST	Kazakh	HSK42M			SRR5507258_1.fastq.gz	SRR5507258_2.fastq.gz	ILLUMINA	HiSeq2500	100	bartok:/disk4/14.Kwondo_Kazakh_cattle_20191118
AST	Kazakh	HSK36M			SRR5507259_1.fastq.gz	SRR5507259_2.fastq.gz	ILLUMINA	HiSeq2500	100	bartok:/disk4/14.Kwondo_Kazakh_cattle_20191118
AST	Kazakh	HSK25M			SRR5507260_1.fastq.gz	SRR5507260_2.fastq.gz	ILLUMINA	HiSeq2500	100	bartok:/disk4/14.Kwondo_Kazakh_cattle_20191118
AST	Kazakh	HSK26M			SRR5507255_1.fastq.gz	SRR5507255_2.fastq.gz	ILLUMINA	HiSeq2500	100	bartok:/disk4/14.Kwondo_Kazakh_cattle_20191118

## Sheet: 40_338_depth5
Group	SampleName_New	Breed	Sex	NCBI BioSample Accession	MappingRate (%)	Coverage (%)	MeanDepth	Fastq1	Fastq2	Instrument
AFS	AFA01	Afar	F	SAMN15514550	99.8271	95.1894	10.4364	AfwD2_1.fastq.gz	AfwD2_2.fastq.gz	HiSeq2000
AFS	AFA02	Afar	F	SAMN15514551	99.8272	95.079	9.43554	AfwD3_1.fastq.gz	AfwD3_2.fastq.gz	HiSeq2000
AFS	AFA03	Afar	F	SAMN15514552	99.7839	95.1249	9.82715	AfwD4_1.fastq.gz	AfwD4_2.fastq.gz	HiSeq2000
AFS	AFA04	Afar	F	SAMN15514553	99.693	95.1834	8.98808	AfwD5_1.fastq.gz	AfwD5_2.fastq.gz	HiSeq2000
AFS	AFA05	Afar	F	SAMN15514554	99.811	94.9959	9.90663	AfwD6_1.fastq.gz	AfwD6_2.fastq.gz	HiSeq2000
AFS	AFA06	Afar	F	SAMN15514555	99.6968	95.1121	8.64879	AfwD7_1.fastq.gz	AfwD7_2.fastq.gz	HiSeq2000
AFS	AFA07	Afar	F	SAMN15514556	99.8128	95.1454	9.46318	AfwD8_1.fastq.gz	AfwD8_2.fastq.gz	HiSeq2000
AFS	AFA08	Afar	M	SAMN15514557	99.6847	95.2803	8.6667	AfwS1_1.fastq.gz	AfwS1_2.fastq.gz	HiSeq2000
AFS	AFA09	Afar	M	SAMN15514558	99.801	95.3024	9.5137	AfwS2_1.fastq.gz	AfwS2_2.fastq.gz	HiSeq2000
AFS	AFA10	Afar	NA	SAMN17765866	99.4482	95.2475	14.947	BOK-117a_L1_H595.R1.clean.fastq.gz	BOK-117a_L1_H595.R2.clean.fastq.gz	HiSeq2500
AFS	AFA11	Afar	NA	SAMN17765867	99.4181	95.2498	13.6116	BOK-124a_L1_H596.R1.clean.fastq.gz	BOK-124a_L1_H596.R2.clean.fastq.gz	HiSeq2500
AFS	AFA12	Afar	NA	SAMN17765868	99.4198	95.4118	12.2648	BOK-13a_L1_H592.R1.clean.fastq.gz	BOK-13a_L1_H592.R2.clean.fastq.gz	HiSeq2500
AFS	AFA13	Afar	NA	SAMN17765869	99.508	95.2357	13.2694	BOK-30a_L1_H593.R1.clean.fastq.gz	BOK-30a_L1_H593.R2.clean.fastq.gz	HiSeq2500
AFS	AFA14	Afar	NA	SAMN17765870	99.502	95.3541	15.1647	BOK-48a_L1_H594.R1.clean.fastq.gz	BOK-48a_L1_H594.R2.clean.fastq.gz	HiSeq2500
AFB	AFB01	AfricanBuffalo	NA	SAMN15514475	98.5581	92.331	18.487	BF001_1.fastq.gz	BF001_2.fastq.gz	HiSeq2000
AFB	AFB02	AfricanBuffalo	NA	SAMN15514476	99.3684	92.2063	19.3796	BF002_1.fastq.gz	BF002_2.fastq.gz	HiSeq2000
EUT	ANG01	Angus	NA	SAMN04978232	99.8511	95.6617	8.8932	25_1.fastq.gz	25_2.fastq.gz	HiSeq2000
EUT	ANG02	Angus	NA	SAMN04978233	99.8892	95.409	9.56233	41_1.fastq.gz	41_2.fastq.gz	HiSeq2000
EUT	ANG03	Angus	NA	SAMN04978234	99.8237	95.6656	9.54416	42_1.fastq.gz	42_2.fastq.gz	HiSeq2000
EUT	ANG04	Angus	NA	SAMN04978235	99.8936	95.631	9.77321	45_1.fastq.gz	45_2.fastq.gz	HiSeq2000
EUT	ANG05	Angus	NA	SAMN04978238	99.911	95.3748	9.86019	49_1.fastq.gz	49_2.fastq.gz	HiSeq2000
EUT	ANG06	Angus	NA	SAMN04978239	99.8431	95.7607	10.4736	50_1.fastq.gz	50_2.fastq.gz	HiSeq2000
EUT	ANG07	Angus	NA	SAMN04978240	99.8641	95.4577	10.3646	56_1.fastq.gz	56_2.fastq.gz	HiSeq2000
EUT	ANG08	Angus	NA	SAMN04978241	99.8808	95.3087	10.3961	60_1.fastq.gz	60_2.fastq.gz	HiSeq2000
EUT	ANG09	Angus	NA	SAMN04978236	99.8547	95.7509	7.9959	HC120L_0_5_6_NoIndex_L002_R1_001.fastq.gz	HC120L_0_5_6_NoIndex_L002_R2_001.fastq.gz	HiSeq2000
EUT	ANG10	Angus	NA	SAMN04978237	99.8732	95.2735	6.74033	HC120L_0_8_NoIndex_L001_R1_001.fastq.gz	HC120L_0_8_NoIndex_L001_R2_001.fastq.gz	HiSeq2000
AFS	ANK01	Ankole	NA	SAMN04545540	99.7821	95.3107	8.24025	BT200001_R1.fastq.gz	BT200001_R2.fastq.gz	HiSeq2000
AFS	ANK02	Ankole	NA	SAMN04545541	99.8273	95.2574	7.56814	BT200015_NoIndex_L002_R1_001.fastq.gz	BT200015_NoIndex_L002_R2_001.fastq.gz	HiSeq2000
AFS	ANK03	Ankole	NA	SAMN04545542	91.7524	92.0345	5.34596	BT200030_NoIndex_L001_R1_001.fastq.gz	BT200030_NoIndex_L001_R2_001.fastq.gz	HiSeq2000
AFS	ANK04	Ankole	NA	SAMN04545543	99.81	95.3192	8.47247	BT200050_NoIndex_L001_R1_001.fastq.gz	BT200050_NoIndex_L001_R2_001.fastq.gz	HiSeq2000
AFS	ANK05	Ankole	NA	SAMN04545544	99.8305	95.4173	8.40658	BT200073_R1.fastq.gz	BT200073_R2.fastq.gz	HiSeq2000
AFS	ANK06	Ankole	NA	SAMN04545545	99.8472	95.2488	8.62511	BT200109_R1.fastq.gz	BT200109_R2.fastq.gz	HiSeq2000
AFS	ANK07	Ankole	NA	SAMN04545546	99.8185	95.2215	8.50546	BT200111_R1.fastq.gz	BT200111_R2.fastq.gz	HiSeq2000
AFS	ANK08	Ankole	NA	SAMN04545547	99.8621	95.2691	8.1603	BT200122_NoIndex_L001_R1_001.fastq.gz	BT200122_NoIndex_L001_R2_001.fastq.gz	HiSeq2000
AFS	ANK09	Ankole	NA	SAMN04545548	99.8262	95.2908	8.07023	BT200123_NoIndex_L002_R1_001.fastq.gz	BT200123_NoIndex_L002_R2_001.fastq.gz	HiSeq2000
AFS	ANK10	Ankole	NA	SAMN04545549	99.8112	95.2985	8.05223	BT200135_NoIndex_L001_R1_001.fastq.gz	BT200135_NoIndex_L001_R2_001.fastq.gz	HiSeq2000
AFI	ARS01	Arsi	F	SAMN15514477	99.7885	95.0447	9.11722	ArsD1_1.fastq.gz	ArsD1_2.fastq.gz	HiSeq2000
AFI	ARS02	Arsi	F	SAMN15514478	99.8264	95.0984	9.62093	ArsD10_1.fastq.gz	ArsD10_2.fastq.gz	HiSeq2000
AFI	ARS03	Arsi	F	SAMN15514479	99.8309	95.189	9.97652	ArsD2_1.fastq.gz	ArsD2_2.fastq.gz	HiSeq2000
AFI	ARS04	Arsi	F	SAMN15514480	99.6555	95.2055	9.20216	ArsD3_1.fastq.gz	ArsD3_2.fastq.gz	HiSeq2000
AFI	ARS05	Arsi	F	SAMN15514481	99.87	95.1539	9.47362	ArsD7_1.fastq.gz	ArsD7_2.fastq.gz	HiSeq2000
AFI	ARS06	Arsi	F	SAMN15514482	99.6385	95.1373	8.79669	ArsD9_1.fastq.gz	ArsD9_2.fastq.gz	HiSeq2000
AFI	ARS07	Arsi	M	SAMN15514483	99.8036	95.2314	10.2431	ArsS2_1.fastq.gz	ArsS2_2.fastq.gz	HiSeq2000
AFI	ARS08	Arsi	M	SAMN15514484	99.8315	95.3014	9.14999	ArsS3_1.fastq.gz	ArsS3_2.fastq.gz	HiSeq2000
AFI	ARS09	Arsi	M	SAMN15514485	99.5884	95.3004	8.36878	ArsS4_1.fastq.gz	ArsS4_2.fastq.gz	HiSeq2000
AFI	ARS10	Arsi	M	SAMN15514486	99.8398	95.3503	9.99976	ArsS5_1.fastq.gz	ArsS5_2.fastq.gz	HiSeq2000
AFI	BAG01	Bagaria	F	SAMN17765871	99.6105	94.1967	23.3754	BG01_1.fq.gz	BG01_2.fq.gz	HiSeq2500
AFI	BAG02	Bagaria	F	SAMN17765872	99.6259	94.1949	23.1517	BG04_1.fq.gz	BG04_2.fq.gz	HiSeq2500
AFI	BAG03	Bagaria	F	SAMN17765873	99.6304	94.194	23.6116	BG07_1.fq.gz	BG07_2.fq.gz	HiSeq2500
AFI	BAG04	Bagaria	F	SAMN17765874	99.663	94.1601	23.5129	BG12_1.fq.gz	BG12_2.fq.gz	HiSeq2500
AFI	BAG05	Bagaria	F	SAMN17765875	99.8126	95.3561	24.3168	BG16_1.fq.gz	BG16_2.fq.gz	HiSeq2500
AFI	BAG06	Bagaria	F	SAMN17765876	99.665	94.1144	21.6099	BG19_1.fq.gz	BG19_2.fq.gz	HiSeq2500
AFI	BAG07	Bagaria	F	SAMN17765877	99.6261	94.1309	21.4091	BG23_1.fq.gz	BG23_2.fq.gz	HiSeq2500
AFI	BAG08	Bagaria	M	SAMN17765878	99.6274	94.2411	21.0292	BG28_1.fq.gz	BG28_2.fq.gz	HiSeq2500
AFI	BAG09	Bagaria	F	SAMN17765879	99.7427	95.4039	26.9942	BG30_1.fq.gz	BG30_2.fq.gz	HiSeq2500
AFI	BAG10	Bagaria	F	SAMN17765880	99.626	94.2385	25.4191	BG33_1.fq.gz	BG33_2.fq.gz	HiSeq2500
AFI	BAL01	Bale	F	SAMN17765881	99.6033	94.1251	21.2447	BBL04_1.fq.gz	BBL04_2.fq.gz	HiSeq2500
AFI	BAL02	Bale	F	SAMN17765882	99.5853	94.145	21.0911	BBL05_1.fq.gz	BBL05_2.fq.gz	HiSeq2500
AFI	BAL03	Bale	F	SAMN17765883	99.6423	94.1787	22.7422	BBL09_1.fq.gz	BBL09_2.fq.gz	HiSeq2500
AFI	BAL04	Bale	F	SAMN17765884	99.7281	94.1499	21.9395	BBL11_1.fq.gz	BBL11_2.fq.gz	HiSeq2500
AFI	BAL05	Bale	F	SAMN17765885	99.6551	94.1656	23.5191	BBL12_1.fq.gz	BBL12_2.fq.gz	HiSeq2500
AFI	BAL06	Bale	M	SAMN17765886	99.606	94.247	21.2074	BBL14_1.fq.gz	BBL14_2.fq.gz	HiSeq2500
AFI	BAL07	Bale	F	SAMN17765887	99.7335	94.2255	25.6306	BBL16_1.fq.gz	BBL16_2.fq.gz	HiSeq2500
AFI	BAL08	Bale	F	SAMN17765888	99.6989	94.214	26.6175	BBL19_1.fq.gz	BBL19_2.fq.gz	HiSeq2500
AFI	BAL09	Bale	F	SAMN17765889	99.6638	94.2536	26.129	BBL23_1.fq.gz	BBL23_2.fq.gz	HiSeq2500
AFI	BAL10	Bale	F	SAMN17765890	99.7108	94.1362	23.6403	BBL24_1.fq.gz	BBL24_2.fq.gz	HiSeq2500
AFI	BAR01	Barka	NA	SAMN15514487	99.6664	95.059	8.30213	BD11_1.fastq.gz	BD11_2.fastq.gz	HiSeq2000
AFI	BAR02	Barka	NA	SAMN15514488	99.7714	95.154	9.64904	BD110_1.fastq.gz	BD110_2.fastq.gz	HiSeq2000
AFI	BAR03	Barka	NA	SAMN15514489	99.812	95.0817	9.52516	BD13_1.fastq.gz	BD13_2.fastq.gz	HiSeq2000
AFI	BAR04	Barka	NA	SAMN15514490	99.8224	95.0642	9.31842	BD14_1.fastq.gz	BD14_2.fastq.gz	HiSeq2000
AFI	BAR05	Barka	NA	SAMN15514491	99.7272	95.2237	9.05895	BD16_1.fastq.gz	BD16_2.fastq.gz	HiSeq2000
AFI	BAR06	Barka	NA	SAMN15514492	99.577	95.1676	10.123	BD18_1.fastq.gz	BD18_2.fastq.gz	HiSeq2000
AFI	BAR07	Barka	NA	SAMN15514493	99.5392	95.1757	8.92427	BD19_1.fastq.gz	BD19_2.fastq.gz	HiSeq2000
AFI	BAR08	Barka	NA	SAMN15514494	99.8017	95.0407	9.69255	BDL5_1.fastq.gz	BDL5_2.fastq.gz	HiSeq2000
AFI	BAR09	Barka	NA	SAMN15514495	99.6147	95.2146	10.7549	BDL7_1.fastq.gz	BDL7_2.fastq.gz	HiSeq2000
ASI	BRA04	Brahman	M	SAMN05788495	99.728	93.5622	6.27351	SAMN05788495_1.fastq.gz	SAMN05788495_2.fastq.gz	HiSeq2000, GAIIx
ASI	BRA06	Brahman	M	SAMN08435316	99.0239	94.7299	10.5991	SRR6649997_1.fastq.gz	SRR6649997_2.fastq.gz	HiSeqXTen
ASI	BRA07	Brahman	M	SAMN08435281	99.0701	95.1244	14.649	SRR6650020_1.fastq.gz	SRR6650020_2.fastq.gz	HiSeqXTen
ASI	BRA08	Brahman	M	SAMN08435282	99.0717	95.1542	14.1551	SRR6650021_1.fastq.gz	SRR6650021_2.fastq.gz	HiSeqXTen
ASI	BRA09	Brahman	M	SAMN08435279	99.0966	95.1637	14.6741	SRR6650022_1.fastq.gz	SRR6650022_2.fastq.gz	HiSeqXTen
ASI	BRA10	Brahman	M	SAMN08435280	99.1535	95.1488	14.7726	SRR6650023_1.fastq.gz	SRR6650023_2.fastq.gz	HiSeqXTen
ASI	BRA11	Brahman	M	SAMN08435317	99.163	94.8272	10.8996	SRR6650024_1.fastq.gz	SRR6650024_2.fastq.gz	HiSeqXTen
ASI	BRA12	Brahman	M	SAMN08435327	99.5793	95.039	11.7246	SRR6650026_1.fastq.gz	SRR6650026_2.fastq.gz	HiSeqXTen
ASI	BRA13	Brahman	M	SAMN08435322	99.3672	95.0716	10.2629	SRR6650029_1.fastq.gz	SRR6650029_2.fastq.gz	HiSeqXTen
ASI	BRA14	Brahman	M	SAMN08435324	99.0807	95.1771	16.0835	SRR6650031_1.fastq.gz	SRR6650031_2.fastq.gz	HiSeqXTen
ASI	BRA15	Brahman	M	SAMN08435323	99.6504	94.6381	11.0669	SRR6650032_1.fastq.gz	SRR6650032_2.fastq.gz	HiSeqXTen
ASI	BRA16	Brahman	M	SAMN05216066	99.7695	95.3904	9.97668	SAMN05216066_1.fastq.gz	SAMN05216066_2.fastq.gz	NextSeq550
ASI	BRA17	Brahman	M	SAMN05216067	99.7729	95.5701	11.8359	SAMN05216067_1.fastq.gz	SAMN05216067_2.fastq.gz	NextSeq550
ASI	BRA18	Brahman	M	SAMN05216068	99.7198	95.4606	10.4449	SAMN05216068_1.fastq.gz	SAMN05216068_2.fastq.gz	NextSeq550
ASI	BRA19	Brahman	M	SAMN05216069	99.7334	95.4858	11.8243	SAMN05216069_1.fastq.gz	SAMN05216069_2.fastq.gz	NextSeq550
ASI	BRA20	Brahman	M	SAMN05216070	99.7693	95.5931	13.1464	SAMN05216070_1.fastq.gz	SAMN05216070_2.fastq.gz	NextSeq550
AFI	BUT01	Butana	NA	SAMN15514496	99.7303	95.1018	9.99449	B1_1.fastq.gz	B1_2.fastq.gz	HiSeq2000
AFI	BUT02	Butana	NA	SAMN15514497	99.6488	95.1557	8.779	B10_1.fastq.gz	B10_2.fastq.gz	HiSeq2000
AFI	BUT03	Butana	NA	SAMN15514498	99.5939	95.1594	8.87127	B11_1.fastq.gz	B11_2.fastq.gz	HiSeq2000
AFI	BUT04	Butana	NA	SAMN15514499	99.5476	95.2504	8.9885	B12_1.fastq.gz	B12_2.fastq.gz	HiSeq2000
AFI	BUT05	Butana	NA	SAMN15514500	99.6647	95.1757	9.01679	B13_1.fastq.gz	B13_2.fastq.gz	HiSeq2000
AFI	BUT06	Butana	NA	SAMN15514501	99.6867	95.198	8.77373	B14_1.fastq.gz	B14_2.fastq.gz	HiSeq2000
AFI	BUT07	Butana	NA	SAMN15514500	99.7202	95.3224	10.1931	B15_1.fastq.gz	B15_2.fastq.gz	HiSeq2000
AFI	BUT08	Butana	NA	SAMN15514500	99.6157	95.1035	9.52752	B16_1.fastq.gz	B16_2.fastq.gz	HiSeq2000
AFI	BUT09	Butana	NA	SAMN15514500	99.6656	95.1652	8.95053	B17_1.fastq.gz	B17_2.fastq.gz	HiSeq2000
AFI	BUT10	Butana	NA	SAMN15514500	99.66	95.1577	9.20096	B18_1.fastq.gz	B18_2.fastq.gz	HiSeq2000
AFI	BUT11	Butana	NA	SAMN15514500	99.6958	95.2021	9.33407	B19_1.fastq.gz	B19_2.fastq.gz	HiSeq2000
AFI	BUT12	Butana	NA	SAMN15514500	99.6957	95.1135	9.80465	B2_1.fastq.gz	B2_2.fastq.gz	HiSeq2000
AFI	BUT13	Butana	NA	SAMN15514500	99.6484	95.1528	8.75531	B20_1.fastq.gz	B20_2.fastq.gz	HiSeq2000
AFI	BUT14	Butana	NA	SAMN15514500	99.7668	95.0653	10.0105	B3_1.fastq.gz	B3_2.fastq.gz	HiSeq2000
AFI	BUT15	Butana	NA	SAMN15514510	99.7688	94.8238	10.09	B4_1.fastq.gz	B4_2.fastq.gz	HiSeq2000
AFI	BUT16	Butana	NA	SAMN15514511	99.7316	95.1243	10.1751	B5_1.fastq.gz	B5_2.fastq.gz	HiSeq2000
AFI	BUT17	Butana	NA	SAMN15514512	99.7334	95.1609	10.0716	B6_1.fastq.gz	B6_2.fastq.gz	HiSeq2000
AFI	BUT18	Butana	NA	SAMN15514513	99.6658	95.2479	8.84591	B7_1.fastq.gz	B7_2.fastq.gz	HiSeq2000
AFI	BUT19	Butana	NA	SAMN15514514	99.6089	95.1086	8.55879	B8_1.fastq.gz	B8_2.fastq.gz	HiSeq2000
AFI	BUT20	Butana	NA	SAMN15514515	99.6411	95.1572	8.6662	B9_1.fastq.gz	B9_2.fastq.gz	HiSeq2000
EUT	EAF01	Eastern Finn	F	SAMEA4827182	99.8438	95.1205	9.57844	ERR2734942_1.fastq.gz	ERR2734942_2.fastq.gz	HiSeq2000
EUT	EAF02	Eastern Finn	F	SAMEA4827183	99.8563	95.0239	9.46561	ERR2734943_1.fastq.gz	ERR2734943_2.fastq.gz	HiSeq2000
EUT	EAF03	Eastern Finn	F	SAMEA4827184	99.8473	94.8337	9.1915	ERR2734944_1.fastq.gz	ERR2734944_2.fastq.gz	HiSeq2000
EUT	EAF04	Eastern Finn	F	SAMEA4827185	99.8547	95.0761	9.65787	ERR2734945_1.fastq.gz	ERR2734945_2.fastq.gz	HiSeq2000
EUT	EAF05	Eastern Finn	F	SAMEA4827186	99.8328	95.0333	9.44093	ERR2734946_1.fastq.gz	ERR2734946_2.fastq.gz	HiSeq2000
AFI	ETB01	Ethiopian Boran	F	SAMN15514516	99.8183	95.1204	10.2133	BorD1_1.fastq.gz	BorD1_2.fastq.gz	HiSeq2000
AFI	ETB02	Ethiopian Boran	F	SAMN15514517	99.8159	95.0649	9.6566	BorD10_1.fastq.gz	BorD10_2.fastq.gz	HiSeq2000
AFI	ETB03	Ethiopian Boran	F	SAMN15514518	99.8427	95.1514	9.392	BorD2_1.fastq.gz	BorD2_2.fastq.gz	HiSeq2000
AFI	ETB04	Ethiopian Boran	F	SAMN15514519	99.7733	95.1225	9.95047	BorD3_1.fastq.gz	BorD3_2.fastq.gz	HiSeq2000
AFI	ETB05	Ethiopian Boran	F	SAMN15514520	99.7451	95.1481	9.19689	BorD4_1.fastq.gz	BorD4_2.fastq.gz	HiSeq2000
AFI	ETB06	Ethiopian Boran	F	SAMN15514521	99.5834	95.0854	9.03873	BorD5_1.fastq.gz	BorD5_2.fastq.gz	HiSeq2000
AFI	ETB07	Ethiopian Boran	F	SAMN15514522	99.7116	95.075	8.41185	BorD7_1.fastq.gz	BorD7_2.fastq.gz	HiSeq2000
AFI	ETB08	Ethiopian Boran	M	SAMN15514523	99.6029	95.2813	8.66012	BorS2_1.fastq.gz	BorS2_2.fastq.gz	HiSeq2000
AFI	ETB09	Ethiopian Boran	M	SAMN15514524	99.6486	95.3135	8.84116	BorS3_1.fastq.gz	BorS3_2.fastq.gz	HiSeq2000
AFI	ETB10	Ethiopian Boran	M	SAMN15514525	99.7151	95.3914	9.23796	BorS5_1.fastq.gz	BorS5_2.fastq.gz	HiSeq2000
AFZ	FOG01	Fogera	F	SAMN15514571	99.8092	95.1497	9.7771	FogD10_1.fastq.gz	FogD10_2.fastq.gz	HiSeq2000
AFZ	FOG02	Fogera	F	SAMN15514572	99.8255	95.1936	9.39921	FogD2_1.fastq.gz	FogD2_2.fastq.gz	HiSeq2000
AFZ	FOG03	Fogera	F	SAMN15514573	99.6205	95.0125	8.80268	FogD3_1.fastq.gz	FogD3_2.fastq.gz	HiSeq2000
AFZ	FOG04	Fogera	F	SAMN15514574	99.8331	95.2209	9.46276	FogD5_1.fastq.gz	FogD5_2.fastq.gz	HiSeq2000
AFZ	FOG05	Fogera	F	SAMN15514575	99.8292	95.2032	10.4307	FogD6_1.fastq.gz	FogD6_2.fastq.gz	HiSeq2000
AFZ	FOG06	Fogera	F	SAMN15514576	99.8518	95.209	11.0382	FogD7_1.fastq.gz	FogD7_2.fastq.gz	HiSeq2000
AFZ	FOG07	Fogera	F	SAMN15514577	99.8289	95.1562	9.64489	FogD8_1.fastq.gz	FogD8_2.fastq.gz	HiSeq2000
AFZ	FOG08	Fogera	F	SAMN15514578	99.5686	95.1158	8.77097	FogD9_1.fastq.gz	FogD9_2.fastq.gz	HiSeq2000
AFZ	FOG09	Fogera	M	SAMN15514579	99.8088	95.379	9.88769	FogS1_1.fastq.gz	FogS1_2.fastq.gz	HiSeq2000
ASI	GIR01	Gir	F	SAMN05788512	99.7731	95.064	6.69636	SAMN05788512_1.fastq.gz	SAMN05788512_2.fastq.gz	HiSeq2000
ASI	GIR02	Gir	M	SAMN05788513	99.8106	95.2159	9.79149	SAMN05788513_1.fastq.gz	SAMN05788513_2.fastq.gz	HiSeq2000
ASI	GIR03	Gir	F	SAMN05788514	99.6409	95.3129	8.87028	SAMN05788514_1.fastq.gz	SAMN05788514_2.fastq.gz	HiSeq2000
AFI	GOF01	Goffa	F	SAMN15514526	99.8384	95.3301	9.94607	GofD1_1.fastq.gz	GofD1_2.fastq.gz	HiSeq2000
AFI	GOF02	Goffa	F	SAMN15514527	99.769	95.3017	9.96823	GofD10_1.fastq.gz	GofD10_2.fastq.gz	HiSeq2000
AFI	GOF03	Goffa	F	SAMN15514528	99.726	95.0474	9.82862	GofD3_1.fastq.gz	GofD3_2.fastq.gz	HiSeq2000
AFI	GOF04	Goffa	F	SAMN15514529	99.703	95.2278	7.81377	GofD4_1.fastq.gz	GofD4_2.fastq.gz	HiSeq2000
AFI	GOF05	Goffa	F	SAMN15514530	99.8489	95.0515	9.34314	GofD5_1.fastq.gz	GofD5_2.fastq.gz	HiSeq2000
AFI	GOF06	Goffa	M	SAMN15514531	99.8572	94.8462	9.1922	GofS1_1.fastq.gz	GofS1_2.fastq.gz	HiSeq2000
AFI	GOF07	Goffa	M	SAMN15514532	99.8602	95.0189	10.0739	GofS2_1.fastq.gz	GofS2_2.fastq.gz	HiSeq2000
AFI	GOF08	Goffa	M	SAMN15514533	99.8484	95.0906	9.4405	GofS3_1.fastq.gz	GofS3_2.fastq.gz	HiSeq2000
AFI	GOF09	Goffa	M	SAMN15514534	99.8214	95.0361	7.14228	GofS4_1.fastq.gz	GofS4_2.fastq.gz	HiSeq2000
AFI	GOF10	Goffa	M	SAMN15514535	99.7674	95.0494	8.16481	GofS5_1.fastq.gz	GofS5_2.fastq.gz	HiSeq2000
AST	HAN01	Hanwoo	NA	SAMN02225725	99.8267	95.0411	9.45955	26093_1.fastq.gz	26093_2.fastq.gz	HiSeq2000
AST	HAN02	Hanwoo	NA	SAMN02225726	99.8183	95.1761	6.83462	26100_1.fastq.gz	26100_2.fastq.gz	HiSeq2000
AST	HAN03	Hanwoo	NA	SAMN02225727	99.5366	95.0982	11.3398	26104_1.fastq.gz	26104_2.fastq.gz	HiSeq2000
AST	HAN04	Hanwoo	NA	SAMN02225728	99.8127	95.1284	8.59863	26113_1.fastq.gz	26113_2.fastq.gz	HiSeq2000
AST	HAN05	Hanwoo	NA	SAMN02225729	99.8287	95.0287	10.4309	27007_1.fastq.gz	27007_2.fastq.gz	HiSeq2000
AST	HAN06	Hanwoo	NA	SAMN02225730	99.8491	95.3439	8.47631	27010_1.fastq.gz	27010_2.fastq.gz	HiSeq2000
AST	HAN07	Hanwoo	NA	SAMN02225731	99.8392	95.5166	9.8585	29016_1.fastq.gz	29016_2.fastq.gz	HiSeq2000
AST	HAN08	Hanwoo	NA	SAMN02225732	99.8225	95.3558	11.4855	29079_1.fastq.gz	29079_2.fastq.gz	HiSeq2000
AST	HAN09	Hanwoo	NA	SAMN02225733	99.8194	95.407	8.97873	29080_1.fastq.gz	29080_2.fastq.gz	HiSeq2000
AST	HAN10	Hanwoo	NA	SAMN02225723	99.8282	95.431	8.77193	308_1.fastq.gz	308_2.fastq.gz	HiSeq2000
AST	HAN11	Hanwoo	NA	SAMN02225724	99.8303	95.4601	7.76074	313_1.fastq.gz	313_2.fastq.gz	HiSeq2000
AST	HAN12	Hanwoo	NA	SAMN02225744	99.8405	95.5316	11.2269	A01_1.fastq.gz	A01_2.fastq.gz	HiSeq2000
AST	HAN13	Hanwoo	NA	SAMN02225745	99.1277	95.3986	11.4975	A05_1.fastq.gz	A05_2.fastq.gz	HiSeq2000
AST	HAN14	Hanwoo	NA	SAMN02225746	99.8608	95.4024	11.0819	A12_1.fastq.gz	A12_2.fastq.gz	HiSeq2000
AST	HAN15	Hanwoo	NA	SAMN02225747	99.8057	95.3614	11.3608	A14_1.fastq.gz	A14_2.fastq.gz	HiSeq2000
AST	HAN16	Hanwoo	NA	SAMN02225748	99.867	95.3146	10.7329	A16_1.fastq.gz	A16_2.fastq.gz	HiSeq2000
AST	HAN17	Hanwoo	NA	SAMN02225749	99.8321	95.4232	11.5619	A23_1.fastq.gz	A23_2.fastq.gz	HiSeq2000
AST	HAN18	Hanwoo	NA	SAMN02225750	99.7282	95.5657	11.3551	A27_1.fastq.gz	A27_2.fastq.gz	HiSeq2000
AST	HAN19	Hanwoo	NA	SAMN02225751	95.9634	95.9605	10.5568	A28_1.fastq.gz	A28_2.fastq.gz	HiSeq2000
AST	HAN20	Hanwoo	NA	SAMN02225752	99.8473	96.0627	10.6485	A44_1.fastq.gz	A44_2.fastq.gz	HiSeq2000
AST	HAN21	Hanwoo	NA	SAMN02225753	99.5911	95.989	9.73516	A45_1.fastq.gz	A45_2.fastq.gz	HiSeq2000
AST	HAN22	Hanwoo	NA	SAMN02225754	99.6301	96.0013	9.74724	A46_1.fastq.gz	A46_2.fastq.gz	HiSeq2000
AST	HAN23	Hanwoo	NA	SAMN02225755	98.3932	95.6778	9.89833	A48_1.fastq.gz	A48_2.fastq.gz	HiSeq2000
ASI	HAR03	Hariana	F	SAMN08862747	97.8826	95.941	30.28	SAMN08862747_1.fastq.gz	SAMN08862747_2.fastq.gz	HiSeqXTen
EUT	HER01	Hereford	M	SAMN05788507	98.128	95.8902	22.8482	SAMN05788507_1.fastq.gz	SAMN05788507_2.fastq.gz	HiSeq2000, HiSeq2500
EUT	HER02	Hereford	M	SAMN05788531	99.4231	95.9911	19.5719	SAMN05788531_1.fastq.gz	SAMN05788531_2.fastq.gz	HiSeq2500
EUT	HER03	Hereford	M	SAMN05788534	99.8605	96.0189	16.4052	SAMN05788534_1.fastq.gz	SAMN05788534_2.fastq.gz	HiSeq2000
EUT	HER04	Hereford	M	SAMN05788535	97.8361	95.8756	19.0421	SAMN05788535_1.fastq.gz	SAMN05788535_2.fastq.gz	HiSeq2000
EUT	HER05	Hereford	M	SAMN05788536	99.8443	95.9113	12.1274	SAMN05788536_1.fastq.gz	SAMN05788536_2.fastq.gz	HiSeq2500
EUT	HER06	Hereford	M	SAMN05788537	99.8409	95.9913	17.0063	SAMN05788537_1.fastq.gz	SAMN05788537_2.fastq.gz	HiSeq2500
EUT	HER07	Hereford	M	SAMN05788538	99.8394	95.9103	16.9468	SAMN05788538_1.fastq.gz	SAMN05788538_2.fastq.gz	HiSeq2000
EUT	HER08	Hereford	M	SAMN05788539	99.8806	95.8812	18.8097	SAMN05788539_1.fastq.gz	SAMN05788539_2.fastq.gz	HiSeq2000
EUT	HER09	Hereford	M	SAMN05788540	95.68	96.1983	19.1883	SAMN05788540_1.fastq.gz	SAMN05788540_2.fastq.gz	HiSeq2000
EUT	HER10	Hereford	M	SAMN05788555	99.2569	95.8149	17.2394	SAMN05788555_1.fastq.gz	SAMN05788555_2.fastq.gz	HiSeq2000
EUT	HER11	Hereford	M	SAMN05788556	99.327	95.8888	15.8112	SAMN05788556_1.fastq.gz	SAMN05788556_2.fastq.gz	HiSeq2000
EUT	HER12	Hereford	M	SAMN05788557	99.8339	95.9481	16.3822	SAMN05788557_1.fastq.gz	SAMN05788557_2.fastq.gz	HiSeq2500
EUT	HER13	Hereford	M	SAMN05788558	99.8696	94.8865	17.7591	SAMN05788558_1.fastq.gz	SAMN05788558_2.fastq.gz	HiSeq2500
EUT	HER14	Hereford	M	SAMN05788559	99.8547	94.8549	14.5286	SAMN05788559_1.fastq.gz	SAMN05788559_2.fastq.gz	HiSeq2000, HiSeq2500
EUT	HER15	Hereford	M	SAMN10940540	99.8207	94.7548	17.7292	SAMN10940540_1.fastq.gz	SAMN10940540_2.fastq.gz	HiSeqXTen
EUT	HER16	Hereford	M	SAMN10940541	99.8449	94.8735	13.6041	SAMN10940541_1.fastq.gz	SAMN10940541_2.fastq.gz	HiSeq2000, HiSeq2500
EUT	HER17	Hereford	M	SAMN10940542	99.8225	95.1056	14.5765	SAMN10940542_1.fastq.gz	SAMN10940542_2.fastq.gz	HiSeq2000, HiSeq2500
EUT	HER18	Hereford	M	SAMN10940543	99.8524	95.0852	14.1242	SAMN10940543_1.fastq.gz	SAMN10940543_2.fastq.gz	HiSeq2000, HiSeq2500
EUT	HOL01	Holstein	NA	SAMN02225734	99.8016	95.0196	8.45311	09044_1.fastq.gz	09044_2.fastq.gz	HiSeq2000
EUT	HOL02	Holstein	NA	SAMN02225735	99.8243	95.2215	8.28306	09046_1.fastq.gz	09046_2.fastq.gz	HiSeq2000
EUT	HOL03	Holstein	NA	SAMN02225736	96.4234	94.9347	9.49559	09057_1.fastq.gz	09057_2.fastq.gz	HiSeq2000
EUT	HOL04	Holstein	NA	SAMN02225737	99.8314	95.0863	7.61697	09060_1.fastq.gz	09060_2.fastq.gz	HiSeq2000
EUT	HOL05	Holstein	NA	SAMN02225738	99.7568	94.9485	10.003	09123_1.fastq.gz	09123_2.fastq.gz	HiSeq2000
EUT	HOL06	Holstein	NA	SAMN02225739	99.7175	95.1847	10.7726	10068_1.fastq.gz	10068_2.fastq.gz	HiSeq2000
EUT	HOL07	Holstein	NA	SAMN02225740	99.8128	95.122	10.7836	10078_1.fastq.gz	10078_2.fastq.gz	HiSeq2000
EUT	HOL08	Holstein	NA	SAMN02225741	99.7318	95.0417	9.64417	10090_1.fastq.gz	10090_2.fastq.gz	HiSeq2000
EUT	HOL09	Holstein	NA	SAMN02225742	98.6043	95.0977	9.96452	10099_1.fastq.gz	10099_2.fastq.gz	HiSeq2000
EUT	HOL10	Holstein	NA	SAMN02225743	99.7517	95.0403	10.9912	10100_1.fastq.gz	10100_2.fastq.gz	HiSeq2000
AFZ	HOR01	Horro	F	SAMN15514580	99.7912	95.2364	7.11713	HorD1_1.fastq.gz	HorD1_2.fastq.gz	HiSeq2000
AFZ	HOR02	Horro	F	SAMN15514581	99.7324	95.1457	8.68451	HorD2_1.fastq.gz	HorD2_2.fastq.gz	HiSeq2000
AFZ	HOR03	Horro	F	SAMN15514582	99.682	95.141	9.80863	HorD3_1.fastq.gz	HorD3_2.fastq.gz	HiSeq2000
AFZ	HOR04	Horro	F	SAMN15514583	99.7346	95.3351	7.66789	HorD4_1.fastq.gz	HorD4_2.fastq.gz	HiSeq2000
AFZ	HOR05	Horro	F	SAMN15514584	99.3363	95.306	8.27612	HorD5_1.fastq.gz	HorD5_2.fastq.gz	HiSeq2000
AFZ	HOR06	Horro	F	SAMN15514585	99.4358	95.2976	7.53467	HorD6_1.fastq.gz	HorD6_2.fastq.gz	HiSeq2000
AFZ	HOR07	Horro	F	SAMN15514586	99.6668	95.1013	9.08746	HorD7_1.fastq.gz	HorD7_2.fastq.gz	HiSeq2000
AFZ	HOR08	Horro	F	SAMN15514587	99.7299	95.0667	8.87724	HorD8_1.fastq.gz	HorD8_2.fastq.gz	HiSeq2000
AFZ	HOR09	Horro	M	SAMN15514588	99.8022	95.1438	7.0695	HorS10_1.fastq.gz	HorS10_2.fastq.gz	HiSeq2000
AFZ	HOR10	Horro	M	SAMN15514589	99.8482	95.1702	9.16111	HorS12_1.fastq.gz	HorS12_2.fastq.gz	HiSeq2000
AFZ	HOR11	Horro	M	SAMN15514590	99.8413	95.1876	9.16355	HorS9_1.fastq.gz	HorS9_2.fastq.gz	HiSeq2000
EUT	JER01	Jersey	NA	SAMN04978250	99.856	95.2585	12.9236	0296_1.fastq.gz	0296_2.fastq.gz	HiSeq2000
EUT	JER02	Jersey	NA	SAMN04978251	99.8112	95.155	13.5689	2040_1.fastq.gz	2040_2.fastq.gz	HiSeq2000
EUT	JER03	Jersey	NA	SAMN04978252	99.839	95.1519	10.9817	3310_1.fastq.gz	3310_2.fastq.gz	HiSeq2000
EUT	JER04	Jersey	NA	SAMN04978253	99.7913	95.285	10.9923	3344_1.fastq.gz	3344_2.fastq.gz	HiSeq2000
EUT	JER05	Jersey	NA	SAMN04978254	99.8522	95.1578	10.4245	3352_1.fastq.gz	3352_2.fastq.gz	HiSeq2000
EUT	JER06	Jersey	NA	SAMN04978255	97.9834	95.5041	12.1482	3369_1.fastq.gz	3369_2.fastq.gz	HiSeq2000
EUT	JER07	Jersey	NA	SAMN04978256	99.8568	95.2135	12.6552	3377_1.fastq.gz	3377_2.fastq.gz	HiSeq2000
EUT	JER08	Jersey	NA	SAMN04978257	95.131	95.4951	13.8143	3454_1.fastq.gz	3454_2.fastq.gz	HiSeq2000
EUT	JER09	Jersey	NA	SAMN04978258	99.2858	95.2439	11.9174	4252_1.fastq.gz	4252_2.fastq.gz	HiSeq2000
EUT	JER10	Jersey	NA	SAMN04978259	98.557	95.2073	13.6137	4718_1.fastq.gz	4718_2.fastq.gz	HiSeq2000
AFI	KEN01	Kenana	NA	SAMN15514536	99.7456	91.7464	8.52683	K1_1.fastq.gz	K1_2.fastq.gz	HiSeq2000
AFI	KEN02	Kenana	NA	SAMN15514537	99.8323	90.0442	9.13187	K10_1.fastq.gz	K10_2.fastq.gz	HiSeq2000
AFI	KEN03	Kenana	NA	SAMN15514538	99.8362	95.1809	9.55638	K3_1.fastq.gz	K3_2.fastq.gz	HiSeq2000
AFI	KEN04	Kenana	NA	SAMN15514539	99.6584	95.1241	9.70039	K5_1.fastq.gz	K5_2.fastq.gz	HiSeq2000
AFI	KEN05	Kenana	F	SAMN04545556	99.7576	95.0895	8.21974	OgD1_NoIndex_L002_R1_001.fastq.gz	OgD1_NoIndex_L002_R2_001.fastq.gz	HiSeq2000
AFI	KEN06	Kenana	F	SAMN04545558	99.4438	95.0407	8.36832	OgD2_NoIndex_L001_R1_001.fastq.gz	OgD2_NoIndex_L001_R2_001.fastq.gz	HiSeq2000
AFI	KEN07	Kenana	F	SAMN04545550	99.7348	95.1664	8.34715	OgD4_NoIndex_L002_R1_001.fastq.gz	OgD4_NoIndex_L002_R2_001.fastq.gz	HiSeq2000
AFI	KEN08	Kenana	F	SAMN04545551	99.632	95.1668	8.04473	OgD5_NoIndex_L001_R1_001.fastq.gz	OgD5_NoIndex_L001_R2_001.fastq.gz	HiSeq2000
AFI	KEN09	Kenana	F	SAMN04545552	99.7531	95.1652	8.23138	OgD6_NoIndex_L002_R1_001.fastq.gz	OgD6_NoIndex_L002_R2_001.fastq.gz	HiSeq2000
AFI	KEN10	Kenana	F	SAMN04545553	99.7618	94.9199	8.09539	OgD7_NoIndex_L001_R1_001.fastq.gz	OgD7_NoIndex_L001_R2_001.fastq.gz	HiSeq2000
AFI	KEN11	Kenana	F	SAMN04545559	99.7266	95.2751	8.15629	OgD8_NoIndex_L002_R1_001.fastq.gz	OgD8_NoIndex_L002_R2_001.fastq.gz	HiSeq2000
AFI	KEN12	Kenana	M	SAMN04545555	99.649	95.3505	8.20014	OgS1_NoIndex_L001_R1_001.fastq.gz	OgS1_NoIndex_L001_R2_001.fastq.gz	HiSeq2000
AFI	KEN13	Kenana	M	SAMN04545557	99.5687	94.1103	8.32595	OgS2_NoIndex_L002_R1_001.fastq.gz	OgS2_NoIndex_L002_R2_001.fastq.gz	HiSeq2000
AFI	KEB01	KenyaBoran	NA	SAMN04545530	99.512	94.5717	7.89043	KENANA_13_NoIndex_L001_R1_001.fastq.gz	KENANA_13_NoIndex_L001_R2_001.fastq.gz	HiSeq2000
AFI	KEB02	KenyaBoran	NA	SAMN04545531	98.957	94.337	7.77004	KENANA_14_NoIndex_L002_R1_001.fastq.gz	KENANA_14_NoIndex_L002_R2_001.fastq.gz	HiSeq2000
AFI	KEB03	KenyaBoran	NA	SAMN04545532	98.6254	94.0897	7.58548	KENANA_16_NoIndex_L001_R1_001.fastq.gz	KENANA_16_NoIndex_L001_R2_001.fastq.gz	HiSeq2000
AFI	KEB04	KenyaBoran	NA	SAMN05862018	99.2246	94.2303	8.44697	KENANA_17_NoIndex_L002_R1_001.fastq.gz	KENANA_17_NoIndex_L002_R2_001.fastq.gz	HiSeq2000
AFI	KEB05	KenyaBoran	NA	SAMN04545538	98.7028	92.5423	8.12597	KENANA_18_NoIndex_L001_R1_001.fastq.gz	KENANA_18_NoIndex_L001_R2_001.fastq.gz	HiSeq2000
AFI	KEB06	KenyaBoran	NA	SAMN04545533	99.2051	92.8281	7.57775	KENANA_2_NoIndex_L001_R1_001.fastq.gz	KENANA_2_NoIndex_L001_R2_001.fastq.gz	HiSeq2000
AFI	KEB07	KenyaBoran	NA	SAMN04545539	98.5888	93.4782	8.0807	KENANA_20_NoIndex_L002_R1_001.fastq.gz	KENANA_20_NoIndex_L002_R2_001.fastq.gz	HiSeq2000
AFI	KEB08	KenyaBoran	NA	SAMN04545534	98.9666	93.0484	7.84416	KENANA_4_NoIndex_L002_R1_001.fastq.gz	KENANA_4_NoIndex_L002_R2_001.fastq.gz	HiSeq2000
AFI	KEB09	KenyaBoran	NA	SAMN04545535	99.8634	95.1088	8.34181	KENANA_7_NoIndex_L001_R1_001.fastq.gz	KENANA_7_NoIndex_L001_R2_001.fastq.gz	HiSeq2000
AFI	KEB10	KenyaBoran	NA	SAMN04545537	99.7509	95.1631	8.47789	KENANA_11_R1.fastq.gz	KENANA_11_R2.fastq.gz	HiSeq2000
EUT	LIM01	Limia	M	SAMN10721581	99.723	95.2132	8.05316	SRR8426539_1.fastq.gz	SRR8426539_2.fastq.gz	HiSeq2000
EUT	MAM01	Maremmana	F	SAMN10721583	99.8491	95.2926	8.65765	SRR8426543_1.fastq.gz	SRR8426543_2.fastq.gz	HiSeq2000
EUT	MAM02	Maremmana	F	SAMN10721583	99.8408	95.2719	8.47273	SRR8426544_1.fastq.gz	SRR8426544_2.fastq.gz	HiSeq2000
EUT	MAM03	Maremmana	F	SAMN10721583	99.0304	95.2776	7.57981	SRR8426535_1.fastq.gz	SRR8426535_2.fastq.gz	HiSeq2000
EUT	MAN01	Maronesa	M	SAMN10721580	99.7863	95.2808	7.5305	SRR8426540_1.fastq.gz	SRR8426540_2.fastq.gz	HiSeq2000
AFI	MUR01	Mursi	F	SAMN15514540	99.7818	95.3307	9.38885	MurD10_1.fastq.gz	MurD10_2.fastq.gz	HiSeq2000
AFI	MUR02	Mursi	F	SAMN15514541	99.7943	95.33	8.63063	MurD11_1.fastq.gz	MurD11_2.fastq.gz	HiSeq2000
AFI	MUR03	Mursi	F	SAMN15514542	99.8546	95.2965	9.49921	MurD2_1.fastq.gz	MurD2_2.fastq.gz	HiSeq2000
AFI	MUR04	Mursi	F	SAMN15514543	99.6925	95.2471	10.586	MurD3_1.fastq.gz	MurD3_2.fastq.gz	HiSeq2000
AFI	MUR05	Mursi	F	SAMN15514544	99.8101	95.2659	8.40463	MurD5_1.fastq.gz	MurD5_2.fastq.gz	HiSeq2000
AFI	MUR06	Mursi	F	SAMN15514545	99.7805	95.268	8.25774	MurD6_1.fastq.gz	MurD6_2.fastq.gz	HiSeq2000
AFI	MUR07	Mursi	F	SAMN15514546	99.7923	95.1693	8.20707	MurD8_1.fastq.gz	MurD8_2.fastq.gz	HiSeq2000
AFI	MUR08	Mursi	F	SAMN15514547	99.7968	95.2332	6.81809	MurD9_1.fastq.gz	MurD9_2.fastq.gz	HiSeq2000
AFI	MUR09	Mursi	M	SAMN15514548	99.7998	95.1892	9.16115	MurS4_1.fastq.gz	MurS4_2.fastq.gz	HiSeq2000
AFI	MUR10	Mursi	M	SAMN15514549	99.8074	95.189	9.12253	MurS7_1.fastq.gz	MurS7_2.fastq.gz	HiSeq2000
AFT	MUT01	Muturu	NA	SAMN07135491	99.8222	95.2365	6.75276	SAMN07135491_1.fastq.gz	SAMN07135491_2.fastq.gz	HiSeq2500
AFT	MUT02	Muturu	NA	SAMN07135492	99.8622	95.1501	7.78845	SAMN07135492_1.fastq.gz	SAMN07135492_2.fastq.gz	HiSeq2500
AFT	MUT03	Muturu	NA	SAMN07135493	99.6868	95.1489	8.20194	SAMN07135493_1.fastq.gz	SAMN07135493_2.fastq.gz	HiSeq2500
AFT	MUT04	Muturu	NA	SAMN07135494	99.7538	95.279	7.58368	SAMN07135494_1.fastq.gz	SAMN07135494_2.fastq.gz	HiSeq2500
AFT	MUT05	Muturu	NA	SAMN07135495	99.7208	95.3	6.95063	SAMN07135495_1.fastq.gz	SAMN07135495_2.fastq.gz	HiSeq2500
AFT	MUT06	Muturu	NA	SAMN07135496	99.8486	95.5825	5.14785	SAMN07135496_1.fastq.gz	SAMN07135496_2.fastq.gz	HiSeq2500
AFT	MUT08	Muturu	NA	SAMN07135498	99.4212	95.5212	5.29885	SAMN07135498_1.fastq.gz	SAMN07135498_2.fastq.gz	HiSeq2500
AFT	MUT09	Muturu	NA	SAMN07135499	96.2071	95.2722	6.58649	SAMN07135499_1.fastq.gz	SAMN07135499_2.fastq.gz	HiSeq2500
AFT	MUT10	Muturu	NA	SAMN07135500	99.7134	95.3569	5.17287	SAMN07135500_1.fastq.gz	SAMN07135500_2.fastq.gz	HiSeq2500
AFT	NDA01	N'Dama	NA	SAMN15514559	99.6199	94.3691	9.84894	EPF030972_1.fastq.gz	EPF030972_2.fastq.gz	HiSeq2000
AFT	NDA02	N'Dama	NA	SAMN15514560	99.6776	94.324	9.21297	EPF030973_1.fastq.gz	EPF030973_2.fastq.gz	HiSeq2000
AFT	NDA03	N'Dama	NA	SAMN15514561	99.7207	94.3473	9.19782	EPF030975_1.fastq.gz	EPF030975_2.fastq.gz	HiSeq2000
AFT	NDA04	N'Dama	NA	SAMN04545560	99.6588	94.3394	8.47972	ND064_R1.fastq.gz	ND064_R2.fastq.gz	HiSeq2000
AFT	NDA05	N'Dama	NA	SAMN04545561	99.7152	94.225	7.93652	ND118_NoIndex_L001_R1_001.fastq.gz	ND118_NoIndex_L001_R2_001.fastq.gz	HiSeq2000
AFT	NDA06	N'Dama	NA	SAMN04545562	99.6989	94.3356	7.20666	ND131_NoIndex_L002_R1_001.fastq.gz	ND131_NoIndex_L002_R2_001.fastq.gz	HiSeq2000
AFT	NDA07	N'Dama	NA	SAMN04545563	99.826	95.1555	8.27011	ND148_R1.fastq.gz	ND148_R2.fastq.gz	HiSeq2000
AFT	NDA08	N'Dama	NA	SAMN04545564	99.7103	95.2937	8.43084	ND158_R1.fastq.gz	ND158_R2.fastq.gz	HiSeq2000
AFT	NDA09	N'Dama	NA	SAMN04545565	99.8415	95.1809	8.58074	ND166_R1.fastq.gz	ND166_R2.fastq.gz	HiSeq2000
AFT	NDA10	N'Dama	NA	SAMN04545566	99.7267	95.1968	8.26763	ND169_R1.fastq.gz	ND169_R2.fastq.gz	HiSeq2000
AFT	NDA11	N'Dama	NA	SAMN04545567	99.6306	95.1323	8.15494	ND183_NoIndex_L002_R1_001.fastq.gz	ND183_NoIndex_L002_R2_001.fastq.gz	HiSeq2000
AFT	NDA12	N'Dama	NA	SAMN04545568	99.7331	95.2518	8.47695	ND719_NoIndex_L001_R1_001.fastq.gz	ND719_NoIndex_L001_R2_001.fastq.gz	HiSeq2000
AFT	NDA13	N'Dama	NA	SAMN04545569	99.7014	95.2669	8.23769	ND730_NoIndex_L002_R1_001.fastq.gz	ND730_NoIndex_L002_R2_001.fastq.gz	HiSeq2000
ASI	NEL01	Nelore	NA	SAMN05788520	99.8359	95.1949	5.63276	SAMN05788520_1.fastq.gz	SAMN05788520_2.fastq.gz	HiSeq2000
ASI	NEL03	Nelore	NA	SAMN05788522	99.8289	95.2748	5.41096	SAMN05788522_1.fastq.gz	SAMN05788522_2.fastq.gz	HiSeq2000
ASI	NEL05	Nelore	NA	SAMN05788524	99.7811	95.7485	6.60704	SAMN05788524_1.fastq.gz	SAMN05788524_2.fastq.gz	HiSeq2000
ASI	NEL07	Nelore	NA	SAMN10486400	99.8375	95.806	10.0082	SAMN10486400_1.fastq.gz	SAMN10486400_2.fastq.gz	HiSeq2000
ASI	NEL08	Nelore	NA	SAMN10486401	99.8478	95.779	7.15897	SAMN10486401_1.fastq.gz	SAMN10486401_2.fastq.gz	HiSeq2000
ASI	NEL09	Nelore	NA	SAMN10486398	96.0664	95.7065	8.28503	SAMN10486398_1.fastq.gz	SAMN10486398_2.fastq.gz	HiSeq2000
AFI	OGA01	Ogaden	NA	SAMN04545574	96.4897	95.8587	7.64684	Bo_2612_NoIndex_L002_R1_001.fastq.gz	Bo_2612_NoIndex_L002_R2_001.fastq.gz	HiSeq2000
AFI	OGA02	Ogaden	NA	SAMN04545575	97.7176	95.7301	8.42103	Bo_37506E_NoIndex_L001_R1_001.fastq.gz	Bo_37506E_NoIndex_L001_R2_001.fastq.gz	HiSeq2000
AFI	OGA03	Ogaden	NA	SAMN04545576	96.4323	95.9439	7.98373	Bo_392205G_NoIndex_L002_R1_001.fastq.gz	Bo_392205G_NoIndex_L002_R2_001.fastq.gz	HiSeq2000
AFI	OGA04	Ogaden	NA	SAMN04545570	95.969	95.9297	7.87741	Bo_439_NoIndex_L001_R1_001.fastq.gz	Bo_439_NoIndex_L001_R2_001.fastq.gz	HiSeq2000
AFI	OGA05	Ogaden	NA	SAMN04545571	99.5844	95.7599	8.1742	Bo_467_NoIndex_L002_R1_001.fastq.gz	Bo_467_NoIndex_L002_R2_001.fastq.gz	HiSeq2000
AFI	OGA06	Ogaden	NA	SAMN04545577	98.0087	95.8899	7.90898	Bo_563005K_NoIndex_L001_R1_001.fastq.gz	Bo_563005K_NoIndex_L001_R2_001.fastq.gz	HiSeq2000
AFI	OGA07	Ogaden	NA	SAMN04545573	99.8747	95.8667	7.83689	Bo_672_NoIndex_L001_R1_001.fastq.gz	Bo_672_NoIndex_L001_R2_001.fastq.gz	HiSeq2000
AFI	OGA08	Ogaden	NA	SAMN04545578	99.5885	95.3244	7.29116	Bow_1304_NoIndex_L002_R1_001.fastq.gz	Bow_1304_NoIndex_L002_R2_001.fastq.gz	HiSeq2000
AFI	OGA09	Ogaden	NA	SAMN04545579	99.7756	94.6587	8.19226	Bow_1688_NoIndex_L001_R1_001.fastq.gz	Bow_1688_NoIndex_L001_R2_001.fastq.gz	HiSeq2000
EUT	PAJ01	Pajuna	M	SAMN10721584	99.8886	94.7069	8.60667	SRR8426541_1.fastq.gz	SRR8426541_2.fastq.gz	HiSeq2000
EUT	PAJ02	Pajuna	M	SAMN10721584	99.7996	94.816	8.44216	SRR8426542_1.fastq.gz	SRR8426542_2.fastq.gz	HiSeq2000
EUT	POD01	Podolica	F	SAMN10721582	99.1836	94.7317	7.77327	SRR8426536_1.fastq.gz	SRR8426536_2.fastq.gz	HiSeq2000
ASI	SAH02	Sahiwal	F	SAMN08862748	99.807	94.6382	18.1872	SAMN08862748_1.fastq.gz	SAMN08862748_2.fastq.gz	HiSeqXTen
EUT	SAY01	Sayaguesa	F	SAMN10721579	91.7008	95.2878	7.80555	SRR8426537_1.fastq.gz	SRR8426537_2.fastq.gz	HiSeq2000
EUT	SAY02	Sayaguesa	F	SAMN10721579	99.4903	95.2947	8.58946	SRR8426538_1.fastq.gz	SRR8426538_2.fastq.gz	HiSeq2000
AFI	SEM01	Semien	F	SAMN17765891	99.6202	94.1902	25.3508	BSM01_1.fq.gz	BSM01_2.fq.gz	HiSeq2500
AFI	SEM02	Semien	F	SAMN17765892	99.6695	94.2268	25.1947	BSM02_1.fq.gz	BSM02_2.fq.gz	HiSeq2500
AFI	SEM03	Semien	M	SAMN17765893	99.6676	94.3221	23.4004	BSM03_1.fq.gz	BSM03_2.fq.gz	HiSeq2500
AFI	SEM04	Semien	F	SAMN17765894	99.6149	94.2127	25.0317	BSM04_1.fq.gz	BSM04_2.fq.gz	HiSeq2500
AFI	SEM05	Semien	M	SAMN17765895	99.6199	94.3691	25.2195	BSM05_1.fq.gz	BSM05_2.fq.gz	HiSeq2500
AFI	SEM06	Semien	M	SAMN17765896	99.6776	94.324	24.673	BSM07_1.fq.gz	BSM07_2.fq.gz	HiSeq2500
AFI	SEM07	Semien	M	SAMN17765897	99.7207	94.3473	26.4295	BSM08_1.fq.gz	BSM08_2.fq.gz	HiSeq2500
AFI	SEM08	Semien	M	SAMN17765898	99.6588	94.3394	23.9467	BSM09_1.fq.gz	BSM09_2.fq.gz	HiSeq2500
AFI	SEM09	Semien	F	SAMN17765899	99.7152	94.225	25.4149	BSM10_1.fq.gz	BSM10_2.fq.gz	HiSeq2500
AFI	SEM10	Semien	M	SAMN17765900	99.6989	94.3356	22.5015	BSM11_1.fq.gz	BSM11_2.fq.gz	HiSeq2500
AFS	SHE01	Sheko	F	SAMN15514562	99.826	95.1555	9.50422	SheD1_1.fastq.gz	SheD1_2.fastq.gz	HiSeq2000
AFS	SHE02	Sheko	F	SAMN15514563	99.7103	95.2937	10.5554	SheD11_1.fastq.gz	SheD11_2.fastq.gz	HiSeq2000
AFS	SHE03	Sheko	F	SAMN15514564	99.8415	95.1809	10.3322	SheD12_1.fastq.gz	SheD12_2.fastq.gz	HiSeq2000
AFS	SHE04	Sheko	F	SAMN15514565	99.7267	95.1968	9.17001	SheD2_1.fastq.gz	SheD2_2.fastq.gz	HiSeq2000
AFS	SHE05	Sheko	F	SAMN15514566	99.6306	95.1323	9.57927	SheD3_1.fastq.gz	SheD3_2.fastq.gz	HiSeq2000
AFS	SHE06	Sheko	F	SAMN15514567	99.7331	95.2518	9.59116	SheD4_1.fastq.gz	SheD4_2.fastq.gz	HiSeq2000
AFS	SHE07	Sheko	F	SAMN15514568	99.7014	95.2669	9.46496	SheD5_1.fastq.gz	SheD5_2.fastq.gz	HiSeq2000
AFS	SHE08	Sheko	F	SAMN15514569	99.8359	95.1949	9.23971	SheD6_1.fastq.gz	SheD6_2.fastq.gz	HiSeq2000
AFS	SHE09	Sheko	F	SAMN15514570	99.8289	95.2748	9.83079	SheD8_1.fastq.gz	SheD8_2.fastq.gz	HiSeq2000
EUT	SIM01	Simmental	M	SAMN05788541	99.7811	95.7485	18.4404	SAMN05788541_1.fastq.gz	SAMN05788541_2.fastq.gz	HiSeq2000, HiSeq2500
EUT	SIM02	Simmental	M	SAMN05788542	99.8375	95.806	20.0059	SAMN05788542_1.fastq.gz	SAMN05788542_2.fastq.gz	HiSeq2000, HiSeq2500
EUT	SIM03	Simmental	M	SAMN05788543	99.8478	95.779	18.5682	SAMN05788543_1.fastq.gz	SAMN05788543_2.fastq.gz	HiSeq2000, HiSeq2500
EUT	SIM04	Simmental	M	SAMN05788544	96.0664	95.7065	18.072	SAMN05788544_1.fastq.gz	SAMN05788544_2.fastq.gz	HiSeq2000
EUT	SIM05	Simmental	M	SAMN05788545	96.4897	95.8587	23.4327	SAMN05788545_1.fastq.gz	SAMN05788545_2.fastq.gz	HiSeq2000, HiSeq2500
EUT	SIM06	Simmental	M	SAMN05788546	97.7176	95.7301	18.4145	SAMN05788546_1.fastq.gz	SAMN05788546_2.fastq.gz	HiSeq2000
EUT	SIM07	Simmental	M	SAMN10940558	96.4323	95.9439	15.8183	SAMN10940558_1.fastq.gz	SAMN10940558_2.fastq.gz	HiSeq2500
EUT	SIM08	Simmental	M	SAMN10940559	95.969	95.9297	16.3618	SAMN10940559_1.fastq.gz	SAMN10940559_2.fastq.gz	HiSeq2000, HiSeq2500
EUT	SIM09	Simmental	M	SAMN10940560	99.5844	95.7599	17.8095	SAMN10940560_1.fastq.gz	SAMN10940560_2.fastq.gz	HiSeq2000, HiSeq2500
EUT	SIM10	Simmental	M	SAMN10940561	98.0087	95.8899	17.6456	SAMN10940561_1.fastq.gz	SAMN10940561_2.fastq.gz	HiSeq2000, HiSeq2500
EUT	SIM11	Simmental	M	SAMN10940562	99.8747	95.8667	16.5132	SAMN10940562_1.fastq.gz	SAMN10940562_2.fastq.gz	HiSeq2000
ASI	THA03	Tharparkar	F	SAMN08862749	99.5885	95.3244	14.2912	SAMN08862749_1.fastq.gz	SAMN08862749_2.fastq.gz	HiSeqXTen
EUT	WEF01	WesternFinn	F	SAMEA4827187	99.7756	94.6587	7.30711	ERR2734947_1.fastq.gz	ERR2734947_2.fastq.gz	HiSeq2000
EUT	WEF02	WesternFinn	F	SAMEA4827188	99.8886	94.7069	9.37852	ERR2734948_1.fastq.gz	ERR2734948_2.fastq.gz	HiSeq2000
EUT	WEF03	WesternFinn	F	SAMEA4827189	99.7996	94.816	9.45793	ERR2734949_1.fastq.gz	ERR2734949_2.fastq.gz	HiSeq2000
EUT	WEF04	WesternFinn	F	SAMEA4827190	99.1836	94.7317	8.82354	ERR2734950_1.fastq.gz	ERR2734950_2.fastq.gz	HiSeq2000
EUT	WEF05	WesternFinn	F	SAMEA4827191	99.807	94.6382	8.95538	ERR2734951_1.fastq.gz	ERR2734951_2.fastq.gz	HiSeq2000

## Sheet: Sheet2
0.952878		95.2878
0.952947		95.2947
0.941902		94.1902
0.942268		94.2268
0.943221		94.3221
0.942127		94.2127
0.943691		94.3691
0.94324		94.324
0.943473		94.3473
0.943394		94.3394
0.94225		94.225
0.943356		94.3356
0.951555		95.1555
0.952937		95.2937
0.951809		95.1809
0.951968		95.1968
0.951323		95.1323
0.952518		95.2518
0.952669		95.2669
0.951949		95.1949
0.952748		95.2748
0.957485		95.7485
0.95806		95.806
0.95779		95.779
0.957065		95.7065
0.958587		95.8587
0.957301		95.7301
0.959439		95.9439
0.959297		95.9297
0.957599		95.7599
0.958899		95.8899
0.958667		95.8667
0.953244		95.3244
0.946587		94.6587
0.947069		94.7069
0.94816		94.816
0.947317		94.7317
0.946382		94.6382
