# Supplementary material for: Population differentiated copy number variation of Bos taurus, Bos indicus and their African hybrids
Source: BMC Genomics. 2021 Jul 12;22:531. doi: 10.1186/s12864-021-07808-7 (PMC8276479; doi:10.1186/s12864-021-07808-7)
Supplement: Supplementary file 3 — Additional file 3: Table S2. Autosomal CNVRs sorted by their genomic region. [file 12864_2021_7808_MOESM3_ESM.xlsx]

## Sheet: Sheet1
CNVR	Chromosome	Start	End	chi-squared	p-value	Gene List	Vst top 0.1% pair	Vst top 1% pair	EAT	AFT	AFH	ASI
0_DEL	1	30401	34600	27.27	5.17e-06				2.56277	1.80132	1.25426	1.33963
1_DUP	1	35201	45400	18.181	0.0004036				3.8798	2.5848	1.82183	2.79336
2_DEL	1	41201	47800	16.682	0.0008215				2.27631	1.58951	1.25623	1.45497
3_DUP	1	135201	148600	25.645	1.13e-05				5.20063	7.35845	9.19023	7.43302
4_DEL	1	137801	142000	6.8492	0.07686				4.77382	4.18263	7.98759	5.91715
5_DUP	1	143001	146600	31.025	8.4e-07				6.32001	13.2006	15.972	11.6192
6_DEL	1	145601	161400	95.092	2.2e-16			AFH-EAT	2.59274	4.03782	8.43907	5.96502
7_DUP	1	151601	162400	84.676	2.2e-16			AFH-EAT	2.623	4.7462	11.5121	7.92164
8_DUP	1	156401	170000	61.993	2.21e-13			AFH-EAT	3.68864	4.75734	12.564	10.0232
9_DEL	1	163001	167200	57.296	2.22e-12				3.62393	2.80765	5.76973	4.41873
10_DUP	1	167601	383200	16.162	0.00105	LOC112447074,LOC618219,LOC112447072,LOC112447010,LOC101903639			3.73417	3.92405	5.59907	4.09345
11_DEL	1	170201	177600	49.542	1e-10				2.75563	3.12135	7.68313	6.58613
12_DUP	1	176201	188400	65.448	4.02e-14				1.9783	2.28596	3.44704	2.43477
13_DUP	1	204001	262000	14.282	0.002545	LOC618219,LOC112447072,LOC101903639			4.11407	4.26284	5.97537	4.21616
14_DUP	1	208201	224800	11.342	0.01002	LOC112447072,LOC101903639			4.16269	4.20028	5.93674	4.17487
15_DUP	1	247401	255200	19.499	0.0002155	LOC101903639			4.1388	4.35165	6.34253	4.29608
16_DUP	1	247401	267000	4.1861	0.2421	LOC618219,LOC101903639			4.09419	4.24226	6.11499	4.23328
17_DUP	1	262601	267200	26.574	7.23e-06	LOC618219			4.13069	4.30872	6.00734	4.22419
18_DUP	1	269201	281200	8.3334	0.0396				4.17106	4.26846	5.91756	4.14171
19_DUP	1	282401	296200	15.225	0.001634	LOC112447074			4.03528	4.32883	5.82352	4.13667
20_DUP	1	296801	324800	14.061	0.002824				3.65927	4.03321	5.55558	4.22853
21_DUP	1	337801	347200	23.511	3.16e-05	LOC112447010			4.17359	4.39257	5.95584	4.04515
22_DUP	1	339801	383000	19.15	0.0002546	LOC112447010			4.06972	4.27946	5.56516	4.10105
23_DUP	1	347801	360600	11.784	0.008161	LOC112447010			3.98125	4.38091	5.61799	4.06237
24_DUP	1	364401	383200	11.481	0.009392	LOC112447010			4.08238	4.21167	5.4795	4.2058
25_DUP	1	386801	483200	12.253	0.006566	LOC100138661,LOC112447010,LOC618212,LOC107131365			3.9518	4.14182	5.15612	4.04084
26_DUP	1	387001	413000	15.3	0.001577	LOC112447010			3.95521	4.2072	5.13427	4.02487
27_DUP	1	391801	397000	15.473	0.001454	LOC112447010			4.046	4.30552	5.48322	4.25277
28_DUP	1	401201	406000	14.603	0.002189	LOC112447010			3.85745	3.98367	5.28818	3.94564
29_DUP	1	407001	424600	13.291	0.004047	LOC100138661,LOC112447010			4.26648	4.44267	5.42425	4.1509
30_DUP	1	430201	436200	12.895	0.004869	LOC107131365			4.08065	4.30942	5.43093	4.0626
31_DUP	1	440001	457200	14.427	0.002378				4.06903	4.2024	5.46415	4.17585
32_DUP	1	461801	475200	9.8811	0.0196				3.75306	3.96442	4.70283	3.9174
33_DUP	1	476601	484000	6.7615	0.0799	LOC618212			3.79519	3.7557	5.03665	4.14639
34_DUP	1	488401	664000	5.018	0.1705	LOC618212			3.78906	4.012	5.52957	4.94709
35_DUP	1	491801	495800	8.4458	0.03764	LOC618212			3.78047	3.98864	5.33521	4.2489
36_DUP	1	491801	512000	12.903	0.004852	LOC618212			4.27242	4.65828	5.94023	4.59701
37_DUP	1	498801	501600	12.254	0.006563	LOC618212			4.02291	4.12106	5.58151	4.64471
38_DUP	1	513401	516800	9.195	0.02681	LOC618212			4.22725	4.35223	7.00632	6.17644
39_DUP	1	513601	526400	9.7102	0.0212	LOC618212			4.01369	4.113	6.22337	5.56967
40_DUP	1	528401	536200	15.472	0.001455	LOC618212			3.44314	3.50393	5.34629	4.68747
41_DUP	1	537401	556400	16.088	0.001088	LOC618212			2.70322	2.8105	4.39491	3.71381
42_DUP	1	538801	542000	1.6802	0.6413	LOC618212			3.93487	3.92326	5.89958	5.43793
43_DEL	1	544001	568800	73.847	6.4e-16	LOC618212			2.04684	2.2683	3.51055	2.90298
44_DUP	1	568801	573600	16.307	0.000981	LOC618212			4.04248	4.19354	6.28356	5.57806
45_DUP	1	568801	599400	5.4785	0.1399	LOC618212			4.09578	4.28136	6.51812	5.80074
46_DUP	1	595801	599400	17.75	0.0004953	LOC618212		ASI-AFT	4.2795	4.41957	6.53573	6.29906
47_DUP	1	622801	633200	20.014	0.0001686				4.12523	4.46319	5.48016	5.18074
48_DUP	1	633801	637000	12.826	0.005028				4.06327	4.31803	5.48739	5.32483
49_DUP	1	659201	664000	3.0965	0.377				3.98295	4.23064	5.21207	5.15896
50_DUP	1	664801	670200	10.005	0.01852				3.88285	4.20021	4.94434	5.09506
51_DUP	1	664801	678000	4.5317	0.2095				3.84216	4.06481	4.86762	4.97501
52_DUP	1	664801	692600	8.1087	0.04382				3.81844	4.03631	4.75739	4.90279
53_DUP	1	702001	706200	93.862	2.2e-16				2.15869	2.17574	3.19378	3.41961
54_DUP	1	707401	713400	45.728	6.48e-10				2.21428	2.25495	2.72783	2.99368
55_DUP	1	712601	721000	56.139	3.92e-12				2.1777	2.3047	2.85068	3.27538
56_DUP	1	714201	733800	72.88	1.03e-15				2.09606	2.24886	2.58355	2.8985
57_DUP	1	723401	733000	39.112	1.64e-08				2.07647	2.14003	2.37647	2.58072
58_DUP	1	733401	748400	16.285	0.000991				1.95482	1.96221	2.34316	2.39935
59_DEL	1	733801	736600	28.084	3.49e-06				1.39824	1.31225	1.8413	1.81174
60_DEL	1	735201	741200	6.5891	0.08622				1.84194	1.8571	2.18076	2.22835
61_DUP	1	1304001	1314200	30.097	1.32e-06				2.1275	2.17865	2.4623	2.26443
62_DEL	1	1397401	1407800	4.094	0.2515	MRPS6			1.7719	1.92479	1.82247	1.87595
63_DUP	1	1418801	1452800	3.5891	0.3094	MRPS6,SLC5A3			2.06483	2.22374	2.12243	2.02461
64_DUP	1	1441401	1454000	12.541	0.005743	MRPS6			2.08642	2.20481	2.16523	2.06447
65_DUP	1	1888401	1908400	1.8762	0.5985	ITSN1			2.02008	1.91479	2.06746	1.99137
66_DUP	1	2130601	2158800	5.3547	0.1476			ASI-AFT	2.02651	1.69216	2.08298	2.18244
67_DEL	1	2136001	2146400	26.459	7.64e-06			ASI-AFT	2.10025	1.24248	2.07521	2.31376
68_DUP	1	2141001	2356200	1.0335	0.7931	IFNAR2,LOC112447120,IL10RB,LOC112447121,LOC104970778,IFNAR1			2.02382	2.00283	2.15343	2.20163
69_DEL	1	2540401	2556600	3.904	0.272	OLIG2			1.79664	1.89109	1.91645	1.90822
70_DUP	1	2631401	2703400	6.5484	0.08777				2.02263	1.99197	2.11902	2.12375
71_DUP	1	2805801	2828000	6.9589	0.07322	SYNJ1,PAXBP1			2.12176	2.23479	2.17201	2.11378
72_DUP	1	3157601	3173200	11.527	0.009193	URB1			2.02392	1.94137	2.0675	2.03654
73_DEL	1	3407001	3422000	1.2629	0.738				1.84807	1.97936	2.08061	1.93689
74_DEL	1	3625601	3632000	5.7065	0.1268	HUNK			1.48455	1.68464	1.74273	1.70985
75_DUP	1	3835801	3847200	6.3871	0.09422				2.12822	2.02736	2.273	2.24131
76_DEL	1	3869401	3884200	23.121	3.81e-05			ASI-AFT	1.74329	1.04908	1.82175	1.9431
77_DUP	1	3871801	3876400	26.996	5.9e-06			ASI-AFT	1.51853	0.497671	1.77863	2.05846
78_DEL	1	4810801	4818800	12.24	0.006605				2.04977	1.78097	1.95563	1.85149
79_DUP	1	4848001	4868000	131.75	2.2e-16	LOC112446904,LOC112446920			2.23928	2.71132	3.95553	3.40911
80_DUP	1	4848401	4855400	120.13	2.2e-16				2.26887	2.73962	4.16416	3.54499
81_DEL	1	4947001	4958200	21.743	7.38e-05	LOC112446981,LOC112446982			2.1059	2.18537	2.24331	2.20711
82_DUP	1	5185001	5204800	39.173	1.6e-08	LOC618359			2.12867	2.46574	2.92125	2.6361
83_DEL	1	5246801	5277000	11.779	0.00818				1.05187	1.0299	0.921261	0.826979
84_DEL	1	5247001	5258600	11.03	0.01156				1.51772	1.64984	1.4034	1.2687
85_DEL	1	5276001	5282800	15.922	0.001177				1.92194	1.64407	1.57515	1.45223
86_DEL	1	5286401	5293400	2.5654	0.4636				2.01113	2.05745	1.99894	1.90976
87_DUP	1	5291601	5298800	3.8226	0.2813				2.08946	2.10522	2.21715	1.96265
88_DEL	1	5293001	5300400	4.0679	0.2542				2.06821	2.05188	2.16152	1.88229
89_DEL	1	5418001	5423000	4.06	0.2551				2.81785	2.1492	2.02731	2.26915
90_DUP	1	5418001	5468000	15.553	0.0014				2.17667	2.07399	2.18002	2.18101
91_DUP	1	5418201	5422600	0.76196	0.8585				2.88477	2.17317	2.05059	2.28938
92_DEL	1	5813001	5822400	13.583	0.003531			ASI-AFT	1.90119	1.68377	1.98611	2.00593
93_DEL	1	6017201	6025200	17.073	0.0006827			ASI-AFT	2.17191	2.03984	1.84306	1.53123
94_DEL	1	6222201	6223600	69.996	4.28e-15	GRIK1		ASI-AFT	1.84005	1.7959	0.87833	0.825773
95_DEL	1	6276401	6278800	16.886	0.0007458	GRIK1			1.71381	1.81139	1.20769	1.251
96_DEL	1	6737401	6754800	14.123	0.002742				2.04139	2.06469	2.19666	2.18085
97_DEL	1	6757801	6763600	3.1555	0.3683				1.94708	1.88863	2.13548	1.99037
98_DUP	1	6810401	6841600	4.633	0.2007	BACH1			2.07454	2.11677	2.10987	2.09997
99_DUP	1	6858601	6867400	5.3755	0.1463				2.08398	2.06482	2.15497	2.13625
100_DUP	1	8162801	8169000	28.733	2.55e-06				2.04239	2.30235	2.2643	2.52295
101_DEL	1	8910601	8934000	0.9116	0.8226	LOC112447279			1.43579	1.45626	1.4686	1.4523
102_DEL	1	9582001	9586000	13.198	0.004227	ADAMTS1			1.62752	1.98863	1.87128	1.84259
103_DEL	1	9785601	9790400	3.1214	0.3733				1.91528	2.04854	2.19317	1.98214
104_DUP	1	9863401	9878400	1.5748	0.6651	CYYR1			2.09905	2.04161	2.13622	2.10221
105_DUP	1	10541001	10553000	5.6422	0.1304	APP			1.99112	1.99909	2.16263	2.00396
106_DEL	1	10855401	10862800	1.23	0.7458				1.94292	1.93966	1.87742	1.91793
107_DUP	1	10902601	10911200	5.3571	0.1474				2.47575	2.38421	2.79088	2.55718
108_DUP	1	11339801	11353000	5.2886	0.1518				2.13351	2.39823	2.37119	2.27622
109_DEL	1	11637201	11639000	7.5028	0.05749				1.89784	1.35146	2.10961	1.80997
110_DEL	1	12146201	12152400	6.0902	0.1073				2.09718	1.92848	2.00177	1.93633
111_DEL	1	12376001	12381000	3.0137	0.3895				1.73755	1.97143	2.00343	1.98285
112_DEL	1	12391201	12394400	2.2799	0.5164				1.95285	2.13834	1.87799	1.85767
113_DEL	1	12595801	12601400	11.091	0.01124				2.05574	2.1774	1.91246	1.76478
114_DEL	1	12951601	12954200	25.55	1.19e-05				1.67309	1.89622	1.42515	1.10536
115_DEL	1	13035601	13048800	10.185	0.01705				2.06813	2.06402	1.99393	1.84306
116_DEL	1	13052801	13058200	35.538	9.38e-08				2.02584	1.81737	1.53441	1.07242
117_DEL	1	13077201	13085400	1.8298	0.6085				1.84631	1.94041	1.8276	1.70836
118_DEL	1	13180801	13193800	8.2353	0.04139				1.98261	1.62486	2.01171	1.90613
119_DEL	1	13402001	13404000	18.228	0.0003948				2.00996	2.0428	2.1795	1.90348
120_DEL	1	13402201	13409800	6.5149	0.08907				2.02783	1.98491	2.25866	1.97889
121_DEL	1	13436801	13477200	4.3191	0.229				1.99079	2.00534	2.07259	2.03353
122_DEL	1	13552801	13562200	10.233	0.01668				1.73752	1.49067	1.67099	1.62644
123_DEL	1	13555601	13558400	16.512	0.0008903				1.26184	0.725666	1.10151	0.990504
124_DEL	1	13647601	13657200	6.933	0.07406				2.1917	2.06679	2.05382	1.8953
125_DEL	1	13911201	13913600	6.0141	0.1109				1.6518	1.49439	1.23213	1.50951
126_DEL	1	14069601	14071600	5.1922	0.1583				1.96665	2.07334	1.95512	1.97479
127_DEL	1	14136801	14164000	8.7129	0.03336				2.03273	1.79007	2.08106	2.01765
128_DEL	1	14374401	14379000	1.2078	0.7511				1.99647	2.00704	2.05753	2.11053
129_DEL	1	14947201	14951800	36.941	4.73e-08				1.85195	1.9477	1.52615	1.39045
130_DUP	1	15296601	15316000	0.034311	0.9983				2.07368	2.07193	2.11957	2.12636
131_DEL	1	15584601	15587800	11.038	0.01152	NCAM2			0.910128	1.97963	1.30428	1.33881
132_DEL	1	16373201	16376400	14.966	0.001846				1.95867	1.39496	1.76956	1.86272
133_DUP	1	16390401	16402600	0.0097162	0.9997				2.19587	2.0493	2.23962	1.97641
134_DEL	1	16485801	16494800	7.4844	0.05796				2.02517	2.05595	1.99172	2.04142
135_DEL	1	16490401	16511600	6.9376	0.07391				1.90347	1.86164	1.90081	1.80943
136_DEL	1	16531001	16538200	35.1	1.16e-07				1.56356	1.46652	2.00487	2.00142
137_DUP	1	16688001	16698400	4.4718	0.2148				2.06817	2.02499	2.23098	2.10014
138_DEL	1	16777601	16782400	1.6821	0.6409				1.94765	1.96761	1.74432	2.01145
139_DEL	1	17067401	17086800	3.2522	0.3543				2.00048	1.99346	2.05013	1.98096
140_DEL	1	17076201	17079200	5.0472	0.1684				1.68797	1.79206	1.76333	1.55832
141_DEL	1	17203401	17215200	3.4992	0.3209				2.01471	2.03963	2.04899	2.03409
142_DEL	1	17704601	17709600	5.9984	0.1117				1.99742	1.94036	2.03399	2.04535
143_DUP	1	17739401	17744200	3.6629	0.3002				2.0619	2.04176	2.18804	2.13352
144_DUP	1	18360201	18384800	0.42246	0.9356				2.08429	2.05784	2.29708	2.19504
145_DEL	1	18530401	18537600	25.105	1.47e-05				1.9882	1.66163	1.56177	1.69246
146_DEL	1	18683201	18692400	9.5548	0.02276	TMPRSS15			1.89762	2.00368	1.86073	1.92252
147_DUP	1	18726601	18743200	1.9376	0.5855	CHODL			2.07512	2.12039	2.09186	2.06996
148_DEL	1	18832201	18835600	11.899	0.007736				2.00022	2.02015	2.15278	1.76467
149_DEL	1	18843001	18852400	1.5654	0.6673				1.88385	1.9599	2.1108	1.97587
150_DEL	1	18870801	18889400	0.97515	0.8073				2.009	2.09524	2.11622	2.04805
151_DEL	1	18896001	18905400	44.9	9.72e-10				2.41273	2.02116	2.18349	1.69794
152_DUP	1	18898201	18906400	37.066	4.46e-08				2.49083	1.98537	2.18746	1.66239
153_DEL	1	18927201	18938800	3.1153	0.3742				2.18736	1.4889	1.62137	1.6495
154_DEL	1	18931001	18954200	6.7985	0.0786				2.07394	1.68888	1.7672	1.81781
155_DEL	1	18980601	18982200	20.472	0.0001355				1.93064	2.04056	1.32882	1.70915
156_DUP	1	19411401	19425400	3.8756	0.2752	LOC112447286,BTG3			2.04844	2.08365	2.09121	2.06499
157_DEL	1	19644601	19656600	2.5958	0.4582				2.02589	2.00867	2.09674	2.08999
158_DUP	1	19740401	19749200	5.3684	0.1467				2.32403	2.25317	2.68026	2.46029
159_DEL	1	19950801	19952400	19.904	0.0001777				2.05004	2.31828	1.89058	1.81777
160_DEL	1	20236801	20240600	6.0803	0.1078				2.03378	1.69022	2.09214	2.10924
161_DEL	1	20668201	20675000	1.0682	0.7848				1.99294	2.2387	2.2683	2.19242
162_DEL	1	20861801	20871000	5.2451	0.1547				2.03847	1.91577	2.21334	2.07701
163_DEL	1	21305801	21307400	40.422	8.67e-09	USP25			2.03296	2.11062	1.43044	1.35088
164_DEL	1	22378201	22381600	13.204	0.004216			ASI-AFT	2.23547	2.40113	2.20215	1.5314
165_DUP	1	23454201	23459200	3.765	0.288				2.26005	2.05725	2.16646	2.15688
166_DEL	1	24559401	24562200	2.9107	0.4056	ROBO2			1.67921	1.917	1.87242	1.90519
167_DEL	1	25367601	25396800	2.9205	0.404				2.05308	2.09176	2.07416	2.09018
168_DEL	1	25428401	25440200	6.0652	0.1085				0.919969	1.08063	0.937666	0.839075
169_DEL	1	25437601	25462800	8.3546	0.03922				0.926056	0.819793	0.805795	0.841468
170_DEL	1	25437801	25442400	17.734	0.0004991				0.677393	0.512683	0.443844	0.459421
171_DEL	1	25451601	25459400	6.3557	0.09553				1.15567	1.05549	1.08048	1.15452
172_DEL	1	25460801	25462800	34.03	1.95e-07				1.03452	1.44292	1.54041	1.46515
173_DEL	1	25480401	25498600	2.9243	0.4034				1.93835	2.11631	2.13615	2.04556
174_DEL	1	25636401	25639800	10.053	0.01812				2.03659	2.0194	2.01612	1.70922
175_DEL	1	25722601	25736600	1.0509	0.7889				1.9907	2.06325	2.16292	2.12548
176_DEL	1	26017201	26041600	4.5249	0.2101				1.30783	1.36212	1.33342	1.30686
177_DEL	1	26038001	26044200	4.9003	0.1792				1.28187	1.24577	1.27592	1.22701
178_DEL	1	26053401	26056200	69.099	6.66e-15			ASI-AFT	1.97811	2.04397	1.38928	1.097
179_DUP	1	27403601	27426200	1.3561	0.7159	ROBO1			2.07645	2.11925	2.10038	2.04715
180_DEL	1	28121601	28129000	12.017	0.007326				1.99129	1.9769	2.01097	2.07105
181_DEL	1	28237401	28240400	10.555	0.01439				1.94894	1.84149	1.869	1.45915
182_DEL	1	28299601	28302000	38.113	2.67e-08				2.12211	1.88925	1.78951	0.948782
183_DEL	1	28305601	28313400	8.152	0.04297				2.03482	1.90463	1.9364	1.69006
184_DEL	1	29345801	29348200	7.1787	0.06641	GBE1			1.99135	1.93077	1.80964	1.83352
185_DUP	1	29819801	29830800	8.8665	0.03112				2.37323	2.45989	2.72066	2.55348
186_DUP	1	30013401	30024000	8.0495	0.045				2.16726	2.04567	2.17626	2.1727
187_DEL	1	30119001	30134600	4.1633	0.2444				2.00758	2.1006	2.10786	2.01542
188_DEL	1	30597601	30599600	3.5393	0.3157				2.08393	2.28756	1.78207	1.63844
189_DEL	1	30707601	30710800	6.0923	0.1072				2.04254	2.26084	1.98489	1.81366
190_DEL	1	30840801	30849000	1.2476	0.7416				1.59131	1.46737	1.50851	1.52433
191_DUP	1	30920201	30923600	22.124	6.15e-05				2.4715	2.54735	2.82023	2.91323
192_DEL	1	30920801	30925600	2.4901	0.4771				2.20119	2.23347	2.32517	2.2497
193_DEL	1	31170801	31185400	5.2606	0.1537				2.01086	1.93638	2.21846	2.10759
194_DEL	1	31512801	31517600	2.6914	0.4417				2.05651	2.11811	2.09269	1.84609
195_DUP	1	31676201	31684400	2.688	0.4423				2.05766	1.92973	2.09791	2.08722
196_DEL	1	31897401	31908400	8.7296	0.03311				2.14884	1.96961	2.15714	2.16768
197_DUP	1	32096801	32105200	8.0989	0.04401				2.05295	2.31345	2.46692	2.08579
198_DEL	1	32113601	32129400	13.06	0.004509				1.98172	1.94864	2.08743	1.79676
199_DEL	1	32159801	32162800	18.668	0.0003202				2.03038	2.16707	1.97749	1.81863
200_DEL	1	32204001	32218400	9.9438	0.01905				2.04339	2.06626	2.09819	2.17671
201_DEL	1	32253001	32256000	15.488	0.001444				1.27402	1.04915	1.41469	1.36669
202_DEL	1	32292201	32293600	5.1581	0.1606				0.788914	0.738541	1.00626	1.20812
203_DEL	1	32309601	32312400	14.601	0.002191				1.84984	2.04101	1.98361	2.14031
204_DEL	1	32387001	32392000	4.8943	0.1797				2.32398	2.10366	2.18741	1.57141
205_DEL	1	32450001	32453200	50.753	5.52e-11				1.42101	1.05417	0.623776	0.749274
206_DEL	1	32567401	32580600	41.553	4.99e-09			ASI-AFT	1.71205	0.754745	1.57697	1.98663
207_DEL	1	32575001	32580600	25.733	1.09e-05			ASI-AFT	1.65594	0.694166	1.54795	1.93706
208_DEL	1	32826201	32831400	0.77263	0.856	CADM2			1.69061	1.86149	1.69628	1.76848
209_DEL	1	33093801	33098800	2.0025	0.5719	CADM2			1.87682	1.86318	1.94025	1.8488
210_DEL	1	33181201	33216600	4.5075	0.2116	CADM2			1.98762	2.06848	2.10522	2.0131
211_DUP	1	33277201	33293400	2.2747	0.5174	CADM2			2.07711	2.13004	2.0824	2.08495
212_DEL	1	33306801	33319800	1.4473	0.6945	CADM2			1.84852	1.89523	1.94705	1.88189
213_DEL	1	33311801	33316600	3.1322	0.3717	CADM2			1.57834	1.71449	1.74968	1.65028
214_DEL	1	33425401	33438400	0.58364	0.9002	CADM2			1.94294	1.96817	2.07504	1.99395
215_DEL	1	33641801	33678200	3.4672	0.325	CADM2			1.94626	2.03777	2.08689	2.01639
216_DEL	1	33838201	33850000	9.4021	0.0244	CADM2			2.04521	2.29713	2.09229	1.8519
217_DEL	1	33958801	33989200	3.4051	0.3333	CADM2			1.34664	1.52203	1.38516	1.29566
218_DEL	1	33959201	33961800	29.298	1.94e-06	CADM2		ASI-AFT	1.23997	1.55505	1.12979	0.895519
219_DEL	1	34135401	34150200	3.4357	0.3292				2.07399	1.85845	2.16969	2.0523
220_DEL	1	34328401	34339600	12.632	0.005504				1.97566	1.96797	2.12529	2.08667
221_DEL	1	34391801	34394800	9.1077	0.02789				0.732489	1.37874	0.711389	0.686127
222_DEL	1	34717201	34744800	7.5575	0.0561				2.03402	2.09906	2.13144	2.08051
223_DEL	1	35170601	35197200	9.0535	0.02859				1.97737	2.05476	2.16132	2.08286
224_DEL	1	35201601	35203400	104.26	2.2e-16				1.96269	0.921369	0.873026	0.70574
225_DEL	1	35762601	35772800	16.889	0.0007447				2.06173	1.65667	1.73402	1.8232
226_DEL	1	35769601	35772800	62.823	1.47e-13				1.81092	0.85521	0.961325	1.34877
227_DUP	1	35860001	35867000	1.5152	0.6788				2.11114	2.06922	2.1398	2.05093
228_DEL	1	35955801	35960600	4.0922	0.2517				1.99583	1.74046	2.05344	2.0596
229_DUP	1	36042001	36063800	36.692	5.35e-08	ZNF654,CGGBP1		ASI-AFT	2.98282	3.46319	2.82319	2.51903
230_DEL	1	36042401	36047000	13.997	0.002909				2.13549	2.2058	2.19057	1.916
231_DUP	1	36056801	36060800	62.478	1.74e-13	CGGBP1		ASI-AFT	6.25782	8.41149	4.96112	3.96166
232_DEL	1	36605401	36608000	2.9678	0.3966				1.9046	2.05475	2.19299	2.15155
233_DEL	1	36683601	36697400	0.65928	0.8827				1.97797	2.09405	2.11272	2.02191
234_DEL	1	36814801	36816600	1.9862	0.5753				1.97392	2.04758	1.79372	1.91107
235_DEL	1	37286401	37290200	0.17764	0.9811	EPHA3			1.83568	2.41554	1.88032	1.48691
236_DUP	1	37536801	37545000	6.3059	0.09764				2.32544	2.14259	2.41728	2.20056
237_DEL	1	37731601	37743200	2.269	0.5185				1.57712	1.46505	1.60167	1.59525
238_DUP	1	38085001	38100600	6.7943	0.07875				2.09714	2.08487	2.14229	2.13344
239_DUP	1	38268201	38274000	1.3372	0.7203				2.19163	2.19537	2.28147	2.25397
240_DEL	1	38320001	38326400	41.398	5.38e-09	STX19,ARL13B		ASI-AFT	2.05219	2.10505	1.67477	1.53708
241_DUP	1	38642201	38646400	1.6795	0.6415				2.28469	2.007	2.18414	2.30056
242_DUP	1	38642601	38661000	2.3777	0.4978				2.03332	1.89914	2.09277	2.1378
243_DEL	1	38647601	38655600	1.0613	0.7864				1.94013	1.80597	2.02623	2.10782
244_DUP	1	38785601	38792000	7.3321	0.06203				2.47973	2.49086	2.91504	2.67804
245_DUP	1	38845001	38856600	19.762	0.0001902				2.24716	2.18404	2.40156	2.26717
246_DEL	1	38930001	38963400	7.2231	0.06512				2.011	2.14653	2.07882	2.0431
247_DEL	1	38999601	39012400	1.7294	0.6304				2.01297	2.00174	2.03917	2.04096
248_DEL	1	39246201	39248400	13.492	0.003685				2.08162	2.23605	1.84741	1.52592
249_DEL	1	39274001	39276200	31.804	5.75e-07				1.38099	1.97778	1.76898	1.26201
250_DEL	1	39450201	39457800	2.2491	0.5224				1.2929	1.41668	1.37214	1.39046
251_DEL	1	39566201	39568800	69.73	4.88e-15				2.0113	1.70018	1.3454	0.89567
252_DEL	1	39703001	39716400	28.177	3.34e-06				1.94262	1.6206	1.68689	1.42298
253_DEL	1	39746801	39755600	18.384	0.0003665				2.04626	2.10176	2.14021	2.1652
254_DEL	1	39754801	39759000	6.5492	0.08774				1.92959	1.77616	1.89585	1.77613
255_DEL	1	39961201	39966800	18.599	0.0003309				0.835357	1.31954	1.17715	1.35585
256_DEL	1	40098801	40106400	59.834	6.38e-13				1.89302	1.8522	1.53004	1.15432
257_DEL	1	40111201	40117400	19.264	0.0002411				1.92225	1.8505	1.80855	1.67691
258_DEL	1	40120201	40127200	10.792	0.0129				2.03362	1.85362	1.89734	1.59745
259_DEL	1	40244001	40245600	2.1011	0.5517				1.83659	2.07821	1.84685	1.98121
260_DEL	1	40655001	40667400	0.87378	0.8318				1.75341	1.71195	1.83421	1.77958
261_DEL	1	40661801	40665400	2.1634	0.5392				1.43566	1.40137	1.52045	1.41966
262_DEL	1	40695801	40699000	14.48	0.00232				1.8658	1.31836	1.88481	1.63734
263_DEL	1	40851401	40861600	29.493	1.76e-06				2.00602	2.10429	1.74096	1.29478
264_DUP	1	40966601	40986400	1.9778	0.577	EPHA6			2.06088	2.03157	2.07434	2.07067
265_DEL	1	41328801	41339200	11.431	0.009609	EPHA6			1.81463	2.02103	2.10506	2.0443
266_DEL	1	41544601	41553200	16.174	0.001045	EPHA6			1.96989	2.08968	2.23688	2.08376
267_DEL	1	41565401	41567200	46.661	4.1e-10	EPHA6			2.00995	1.92032	1.40876	1.13786
268_DEL	1	41617601	41618800	2.029	0.5664	EPHA6			1.52362	1.52224	1.30858	1.37113
269_DUP	1	41764001	41778400	1.2695	0.7364	EPHA6			2.53531	2.41659	2.72545	2.56685
270_DUP	1	41773601	41786800	8.614	0.03489	EPHA6			2.51826	2.45508	2.75901	2.69621
271_DEL	1	41884401	41899200	9.0958	0.02804	EPHA6			2.00476	2.19493	2.10402	2.01021
272_DEL	1	41929001	41935000	3.9179	0.2705	EPHA6			2.12095	1.88833	2.40569	2.09384
273_DUP	1	42059401	42079800	1.7307	0.6301	CRYBG3			2.07641	2.1492	2.13772	2.06246
274_DUP	1	42208001	42237600	8.1121	0.04375	RIOX2			2.0398	2.11963	2.07621	2.06865
275_DEL	1	42302801	42305400	13.638	0.003441				1.41005	1.82397	1.44909	1.17879
276_DEL	1	42347601	42360000	5.5543	0.1354	LOC783578			2.04428	1.99785	2.1693	2.05998
277_DEL	1	42514001	42542200	1.0783	0.7823	LOC100139155			1.95498	1.90875	2.01878	1.98565
278_DUP	1	42522201	42544000	4.446	0.2172				2.12153	2.06323	2.2637	2.1962
279_DEL	1	42543801	42586200	6.2944	0.09813	LOC783917,LOC783995			1.98647	1.90626	2.0436	1.95411
280_DEL	1	42610401	42613000	60.352	4.94e-13				1.84342	1.53128	1.41383	1.201
281_DEL	1	42613801	42620000	96.643	2.2e-16			ASI-AFT	1.95198	1.56405	0.87037	0.584498
282_DEL	1	42641201	42649000	2.367	0.4998				1.73215	1.71649	1.91436	1.90291
283_DEL	1	42850201	42852200	6.0103	0.1111			ASI-AFT	2.04476	0.774997	1.80226	2.01763
284_DUP	1	42886801	42901400	10.311	0.0161	CPOX			2.10161	2.11609	2.19641	2.26159
285_DEL	1	43001601	43008600	26.942	6.06e-06				1.97082	1.92012	1.71067	1.4181
286_DEL	1	43897401	43913400	7.8185	0.04991	COL8A1			1.58777	1.6748	1.61609	1.58831
287_DUP	1	44000001	44015600	1.0739	0.7834	COL8A1			2.11951	2.18452	2.20003	2.15025
288_DUP	1	44067201	44097200	10.591	0.01416	COL8A1,CMSS1			2.06522	2.16039	2.10896	2.05392
289_DUP	1	44112801	44132200	14.269	0.002561	CMSS1,FILIP1L			2.12178	2.35212	2.19309	2.05648
290_DUP	1	44139401	44145000	4.1246	0.2483	CMSS1,FILIP1L			2.04986	2.29684	2.21154	2.11562
291_DEL	1	44347201	44354200	1.155	0.7638	CMSS1,FILIP1L			2.03673	2.04965	1.96237	2.00248
292_DUP	1	44495601	44504800	2.4041	0.4929	TMEM30C			2.10637	2.153	2.13839	2.13396
293_DUP	1	44807401	44822800	23.814	2.73e-05	LOC529036			2.27901	2.11209	2.38161	2.16973
294_DEL	1	44831601	44840000	65.747	3.47e-14	LOC529036			1.76876	1.52233	0.955337	0.897207
295_DUP	1	44872801	44924400	10.264	0.01645				2.12441	2.00815	2.28209	2.21406
296_DEL	1	44905001	44913800	5.7977	0.1219				2.21299	1.57066	2.39058	2.33149
297_DEL	1	46398801	46403800	9.1269	0.02765				1.9645	1.8813	2.13854	2.02076
298_DEL	1	46495001	46500600	12.706	0.005318				1.84563	1.89396	2.3752	2.02888
299_DUP	1	46497801	46503800	9.031	0.02888				2.494	2.46407	3.06492	2.57701
300_DUP	1	46590201	46603800	18.218	0.0003966				2.29336	2.18808	2.65451	2.48336
301_DEL	1	46695001	46702200	20.167	0.0001567				2.08233	2.00052	2.0857	1.6098
302_DUP	1	47219201	47225600	4.406	0.2208				2.12973	2.08079	2.08968	2.02562
303_DEL	1	47450001	47452200	52.243	2.66e-11				1.94907	1.91598	1.3828	1.41535
304_DUP	1	47563201	47577000	9.6894	0.0214				2.10723	2.1645	2.21535	2.1935
305_DEL	1	47788801	47790400	4.3389	0.2271				1.37415	1.24268	1.53544	1.44702
306_DEL	1	47859401	47864200	2.3188	0.5089				2.06511	2.14109	1.98618	1.87173
307_DEL	1	48031201	48034200	8.6577	0.03421				1.96198	2.13912	2.12258	2.1657
308_DEL	1	48188401	48192600	41.226	5.86e-09				1.93351	2.09843	1.54538	1.18743
309_DEL	1	48443601	48446800	23.098	3.85e-05				1.98641	1.57147	1.66945	1.33935
310_DEL	1	48780001	48782800	17.377	0.0005911				2.05898	2.00304	1.88134	1.77191
311_DEL	1	48795801	48802000	10.963	0.01193				1.72424	1.52443	1.96629	1.69747
312_DEL	1	48813401	48818400	6.7197	0.08139				2.02316	2.10118	1.96198	1.98342
313_DEL	1	49363401	49373000	4.8906	0.18				1.95277	1.77892	1.94605	1.85053
314_DEL	1	49363601	49368000	5.1991	0.1578				1.90215	1.66428	1.82128	1.64358
315_DUP	1	50475201	50488400	4.0753	0.2534	CBLB			2.06627	2.1234	2.12763	2.06774
316_DEL	1	50848801	50851400	16.453	0.0009153				1.93401	1.33915	2.14345	1.97845
317_DEL	1	51420601	51436400	6.794	0.07876				2.07694	1.92611	1.95334	1.72648
318_DEL	1	51713401	51719000	4.8253	0.185				1.69676	2.16605	2.24652	2.15977
319_DEL	1	51969401	51973000	16.311	0.0009792				2.0186	1.87887	1.71494	1.65122
320_DUP	1	53412401	53421000	1.2816	0.7335	DZIP3			2.56676	2.61479	2.92673	2.622
321_DUP	1	53481201	53492600	2.7607	0.43				2.3992	2.30131	2.69466	2.4823
322_DEL	1	53584201	53587200	39.485	1.37e-08	TRAT1		ASI-AFT	2.01494	1.92601	1.24111	0.830364
323_DEL	1	53954801	53956200	42.555	3.06e-09				1.93435	1.90115	1.30037	0.995413
324_DEL	1	54001801	54012000	5.6621	0.1293			ASI-AFT	1.88541	1.72725	2.39282	2.21028
325_DEL	1	54041601	54056600	52.89	1.94e-11				2.02669	1.82371	1.32557	1.22427
326_DEL	1	54080401	54082000	39.844	1.15e-08				1.43984	1.2905	2.14631	2.2171
327_DEL	1	54314401	54321200	21.16	9.75e-05				1.83104	1.74452	1.59691	1.73824
328_DEL	1	54701401	54724400	0.51508	0.9156				2.08323	1.87756	2.20422	2.09747
329_DEL	1	54773801	54800000	1.931	0.5868				1.97921	2.00159	2.12264	2.0186
330_DEL	1	54898201	54906000	38.097	2.7e-08				1.96375	1.89273	1.36023	1.68621
331_DEL	1	55243201	55244800	15.878	0.001201				0.671344	0.225757	0.309206	0.378793
332_DEL	1	55457401	55460800	22.473	5.2e-05				1.15194	0.841029	0.959349	1.01462
333_DEL	1	55521601	55523200	10.611	0.01403				1.97163	2.26719	2.09038	1.5595
334_DEL	1	55937001	55950800	7.5933	0.05521	NECTIN3			1.9613	2.00684	2.1317	1.96688
335_DEL	1	56259801	56264000	36.883	4.87e-08				1.04347	1.92064	1.63338	1.5648
336_DEL	1	56323001	56330800	7.4327	0.05931	CD96			2.00928	1.67547	1.927	2.06528
337_DUP	1	56617801	56626600	8.6628	0.03413	PHLDB2			2.05202	2.1153	2.14176	2.04425
338_DEL	1	56756601	56802200	23.827	2.71e-05	TAGLN3,LOC112447300			0.813713	0.877061	0.82012	0.821234
339_DEL	1	56758001	56778200	3.9341	0.2687	TAGLN3,LOC112447300			0.959448	1.03914	0.96739	0.972596
340_DEL	1	57204401	57216800	7.0093	0.0716	CD200			1.35058	1.82029	1.46019	1.52666
341_DUP	1	57278201	57303000	2.0761	0.5568				2.12831	2.08574	2.37079	2.15854
342_DUP	1	57336801	57348200	17.663	0.0005162	SLC35A5,ATG3			2.12482	2.25861	2.1762	2.10911
343_DEL	1	57940401	57942200	16.729	0.0008034				1.61181	1.7428	2.04227	1.69581
344_DEL	1	57942401	57946000	10.874	0.01243	BOC			1.66134	1.82288	1.79113	1.74265
345_DUP	1	58211601	58222000	0.89406	0.8269	SIDT1			2.0846	2.01444	2.11125	2.07598
346_DEL	1	58253401	58259600	2.25	0.5222	SIDT1			1.98925	1.93421	2.01765	2.07015
347_DUP	1	58401601	58404600	92.022	2.2e-16	LOC112447302,NAA50			2.32953	2.83704	3.6967	2.86443
348_DUP	1	58613601	58625400	7.8945	0.04824	GRAMD1C,ZDHHC23			2.06136	2.14706	2.13826	2.11757
349_DEL	1	58868201	58871400	10.02	0.0184				2.11399	2.32711	1.67049	1.73144
350_DUP	1	58975801	58998200	0.46984	0.9255				2.08573	2.17262	2.10693	2.0391
351_DEL	1	59903401	59906000	58.842	1.04e-12				1.99925	2.19307	1.41176	1.35806
352_DEL	1	59981401	59983000	5.5414	0.1362				2.14072	1.91362	1.43054	1.41407
353_DUP	1	60203601	60236800	2.5854	0.4601				2.18122	2.19422	2.21703	2.13753
354_DUP	1	60203801	60213800	16.436	0.0009228				2.29682	2.35264	2.39422	2.2034
355_DUP	1	60204401	60209000	20.192	0.0001549				2.57536	2.55042	2.74978	2.34209
356_DEL	1	60396001	60397600	3.8175	0.2819	GAP43			1.88733	1.72969	1.81388	2.02205
357_DUP	1	60709201	60720200	5.1441	0.1615	LSAMP			2.14217	2.149	2.17424	2.22173
358_DEL	1	60769801	60773600	21.26	9.3e-05	LSAMP			1.97649	1.78987	1.61403	1.63678
359_DUP	1	61384601	61397800	8.993	0.02938				2.22468	1.98823	2.37641	2.16679
360_DEL	1	61631401	61633000	27.452	4.73e-06				2.03049	1.91643	1.35075	1.61114
361_DEL	1	61654401	61666800	1.5447	0.672				2.12631	2.00145	1.91983	1.78306
362_DEL	1	61895801	61897400	1.6186	0.6552				2.17957	2.02571	1.84037	1.85435
363_DUP	1	61944601	61956600	6.8204	0.07785				2.35455	2.28494	2.46357	2.30372
364_DEL	1	62451401	62464400	6.6873	0.08256				1.93606	2.04286	2.08274	2.00557
365_DEL	1	63257401	63258600	45.813	6.22e-10				1.88354	1.44758	1.16352	0.999293
366_DUP	1	63313001	63333800	23.165	3.73e-05				2.24593	2.19457	2.46783	2.41754
367_DEL	1	63435601	63440800	0.99639	0.8021				2.05816	2.04189	1.97164	2.03632
368_DUP	1	63811801	63823000	43.736	1.72e-09	IGSF11			2.45923	2.37798	2.4711	2.20275
369_DUP	1	64585801	64601400	25.705	1.1e-05				2.1543	2.22108	2.51361	2.34966
370_DUP	1	64611201	64621000	11.775	0.008195	NR1I2			2.19411	2.19918	2.31164	2.26416
371_DEL	1	64621001	64627600	5.7851	0.1225	NR1I2			2.09861	2.04425	1.75507	2.01511
372_DEL	1	64621201	64639000	6.382	0.09443	NR1I2			1.98367	2.05426	1.85038	1.96391
373_DEL	1	64880201	64882800	3.1938	0.3627				1.77309	2.00409	1.72164	1.70927
374_DUP	1	65042801	65050800	0.80246	0.8489	LOC101906506,GPR156			2.06897	2.0822	2.22393	2.06035
375_DUP	1	65091001	65104400	0.18222	0.9804	LRRC58			2.08011	2.10321	2.18831	2.09417
376_DEL	1	65225001	65227800	22.541	5.03e-05				2.0581	1.79245	2.08375	1.89732
377_DUP	1	65417401	65428400	2.3453	0.5039	RABL3			2.29518	2.3466	2.6122	2.32789
378_DUP	1	65662001	65669200	19.397	0.0002263	STXBP5L			2.4254	2.36238	2.78842	2.6048
379_DEL	1	65701801	65706000	4.9303	0.177	STXBP5L			2.09288	1.98829	1.93325	1.78576
380_DUP	1	66287001	66300000	2.2614	0.52	EAF2,IQCB1			2.08238	2.04612	2.15735	2.07432
381_DUP	1	66330401	66364200	10.219	0.0168	EAF2			2.30988	2.21132	2.51836	2.23436
382_DUP	1	66423201	66437200	18.993	0.0002743	LOC516421			2.26988	2.07838	2.42785	2.3504
383_DEL	1	66464001	66466400	45.127	8.7e-10	LOC516421		ASI-AFT	1.93886	1.74698	1.09284	0.715902
384_DUP	1	66931401	66943200	1.5163	0.6785	KPNA1			2.08914	2.10497	2.19354	2.07055
385_DUP	1	66944201	66952400	4.4228	0.2193	KPNA1,LOC112447308			2.16705	2.21838	2.42548	2.19233
386_DUP	1	66984201	66991600	0.89684	0.8262	PARP9,DTX3L			2.1058	2.11428	2.1933	2.13619
387_DEL	1	67488001	67491600	13.115	0.004394	PDIA5			1.51007	1.64637	1.87661	1.83187
388_DEL	1	68309001	68318000	12.757	0.005193	CCDC14			1.74233	1.92791	1.94717	1.82998
389_DEL	1	68313801	68318200	2.9348	0.4018	CCDC14			1.42902	1.83266	1.72719	1.66473
390_DUP	1	68425801	68433200	1.8555	0.6029				2.19316	2.12754	2.34291	2.16718
391_DEL	1	68594601	68602400	5.0519	0.168	KALRN			1.80868	1.60695	1.83895	1.9302
392_DUP	1	68600201	68622800	4.3586	0.2253	KALRN			1.93705	1.88464	2.02289	1.89351
393_DEL	1	68601601	68617400	3.5348	0.3163	KALRN			1.9437	2.00412	2.04583	1.85405
394_DEL	1	69384401	69388000	34.016	1.97e-07			ASI-AFT	1.68704	2.10968	1.26622	1.12562
395_DEL	1	69402201	69411400	4.9805	0.1732				1.75061	1.9236	1.88016	1.81602
396_DUP	1	69794601	69832200	0.048168	0.9972	ZNF148			2.07365	2.06934	2.25509	2.0884
397_DUP	1	69943401	69952400	0.43391	0.9332	SNX4			2.02201	2.09392	2.1533	2.09068
398_DUP	1	70078601	70088000	7.7646	0.05114				2.21826	2.17652	2.36102	2.27772
399_DUP	1	70332201	70341000	5.6826	0.1281	LRCH3			2.07259	2.08028	2.13746	2.09061
400_DUP	1	70366801	70371800	1.3203	0.7243	LOC112447330,FYTTD1			2.10676	2.25748	2.19957	2.07482
401_DUP	1	70372801	70384200	2.7181	0.4372				2.11864	2.12884	2.2202	2.12858
402_DEL	1	70511201	70515000	14.186	0.002663	LOC112447334		ASI-AFT	2.3393	2.6324	2.37009	1.45782
403_DEL	1	70586401	70590800	2.3218	0.5084				1.59117	1.47879	1.53513	1.44939
404_DEL	1	70602001	70626000	2.4194	0.49	TNK2			1.84201	1.92945	1.88899	1.89021
405_DUP	1	70671801	70683000	6.2421	0.1004	TFRC			2.05165	2.11305	2.15017	2.04997
406_DUP	1	70903001	70918600	2.2547	0.5213	TCTEX1D2,TM4SF19			2.04131	2.11499	2.14724	2.07615
407_DEL	1	70926201	70945400	2.468	0.4811	UBXN7			1.96096	2.12378	2.16405	1.94898
408_DUP	1	71094601	71106400	0.54111	0.9098	FBXO45,WDR53			2.06786	2.08726	2.22701	2.12246
409_DUP	1	71249801	71257200	2.4786	0.4792	PIGX			2.14845	2.13734	2.26631	2.1225
410_DUP	1	71411001	71430800	5.6728	0.1287	PIGZ,NCBP2-AS2			2.10864	2.17451	2.23448	2.17927
411_DEL	1	71543401	71567800	9.8462	0.01992	DLG1			1.99528	2.07657	2.20109	1.99751
412_DEL	1	72340401	72342000	32.223	4.7e-07	XXYLT1			1.24228	0.896377	1.42653	0.82242
413_DUP	1	72478801	72588800	5.767	0.1235	XXYLT1			2.06304	2.2235	2.16299	2.08463
414_DEL	1	72748601	72750000	27.9	3.81e-06			ASI-AFT	2.08301	1.87117	0.93459	0.638425
415_DEL	1	73063001	73094200	1.3844	0.7092	ATP13A3			1.99219	2.13375	2.12271	1.97621
416_DEL	1	73290801	73295000	7.7671	0.05108	LOC112447405			1.42206	2.07126	2.6474	1.95909
417_DUP	1	73295001	73308600	5.2332	0.1555	LOC112447401,LOC112447405			2.0248	2.06292	2.06533	2.03087
418_DEL	1	73359801	73372400	23.939	2.57e-05	HES1			1.75736	2.00756	1.96774	1.95405
419_DUP	1	74170801	74182200	6.9094	0.07484	HRASLS			2.13587	2.13073	2.19685	2.12213
420_DEL	1	74242601	74249600	12.009	0.007353				2.07107	2.01485	1.74859	1.73714
421_DUP	1	74275201	74281200	3.4475	0.3276				2.20834	1.97623	2.19461	1.95885
422_DEL	1	74305801	74307400	10.236	0.01666				1.5432	2.06791	2.00233	1.90807
423_DUP	1	74467001	74496000	0.91131	0.8227	MB21D2			2.09326	2.1418	2.08085	1.98385
424_DEL	1	75397601	75406400	1.9784	0.5769				1.93987	2.00833	2.18215	2.09761
425_DUP	1	75434201	75442800	26.445	7.7e-06				2.44025	2.60049	2.53169	2.35274
426_DUP	1	75481201	75485000	14.335	0.002483				2.32133	2.71734	2.51978	2.43663
427_DEL	1	75531201	75533400	10.497	0.01478				1.49603	2.01485	1.81989	1.91391
428_DEL	1	75551001	75553400	17.619	0.0005269				2.12304	2.02465	1.99179	1.64953
429_DEL	1	75631801	75639200	4.3822	0.223				2.00515	1.88849	2.08269	2.04499
430_DEL	1	75849601	75852200	28.029	3.58e-06				2.15707	1.49154	2.16577	1.89336
431_DEL	1	76333001	76335600	3.8017	0.2837				1.91781	1.17993	1.83763	1.78537
432_DUP	1	76351601	76355800	15.155	0.001689				2.66687	2.35273	2.40893	2.12636
433_DUP	1	76717001	76732400	2.0145	0.5694	IL1RAP			2.04567	2.12318	2.08098	2.07985
434_DEL	1	76996801	76999800	3.7245	0.2928				1.96032	2.05516	2.1786	2.075
435_DUP	1	77123801	77146000	4.6194	0.2019	P3H2			2.07281	2.1776	2.12008	2.09123
436_DEL	1	77679201	77699400	6.2076	0.1019	TP63			1.97815	2.06277	1.99691	1.90173
437_DUP	1	77745801	77758600	1.9163	0.59				2.20725	2.1181	2.23162	1.97648
438_DEL	1	77746001	77758000	0.87864	0.8306				2.20666	2.11184	2.21088	1.94446
439_DEL	1	79202201	79204000	29.459	1.79e-06				1.27208	1.62333	1.91445	2.05465
440_DEL	1	79585401	79598200	0.57902	0.9012	BCL6,LOC100847171			1.73696	1.90963	1.76241	1.85565
441_DEL	1	79646401	79649600	8.5926	0.03523				1.76915	1.94692	2.14452	2.06221
442_DEL	1	79927401	79933600	10.134	0.01746				1.97435	2.07475	2.004	2.0552
443_DUP	1	80049601	80090600	6.2483	0.1001	RTP1,MASP1			2.05024	2.14679	2.07386	2.01554
444_DUP	1	80117801	80133000	5.7893	0.1223	LOC100847189			2.02379	2.10046	2.08491	2.01779
445_DUP	1	80156401	80170200	30.606	1.03e-06				2.24707	2.24097	2.64656	2.37911
446_DUP	1	80393801	80400200	3.4939	0.3216				2.21421	2.07645	2.1926	2.07732
447_DEL	1	80531401	80538000	4.9424	0.1761	HRG			1.70019	1.81739	1.81509	1.82323
448_DUP	1	80659601	80668000	3.4917	0.3218	DNAJB11,TBCCD1			1.99684	1.96672	2.06876	2.04568
449_DEL	1	80719201	80721200	57.008	2.56e-12			ASI-AFT	1.86643	1.94375	0.917651	0.999957
450_DUP	1	81042401	81059600	7.8847	0.04846	DGKG			2.09497	2.21751	2.15936	2.12058
451_DUP	1	81087401	81091800	6.6833	0.08271	DGKG			2.19304	2.17511	2.45202	2.26713
452_DEL	1	81401201	81402800	46.502	4.43e-10	IGF2BP2			1.1357	1.77748	1.74122	1.56155
453_DUP	1	81403201	81413000	4.3119	0.2297	IGF2BP2			2.05577	2.12773	2.17899	2.05862
454_DEL	1	81579201	81590000	0.26108	0.9672	SENP2			2.02015	2.10114	2.13764	2.06611
455_DEL	1	81959601	81963200	69.226	6.25e-15		ASI-AFT	ASI-AFT	2.07203	2.00147	1.32309	1.13071
456_DEL	1	82075801	82079600	4.2249	0.2382	C1H3orf70			1.88276	2.33152	2.42998	2.28571
457_DUP	1	82789601	82804000	1.3671	0.7133	CHRD			2.05194	2.07298	2.10881	2.05138
458_DUP	1	82910001	82917600	1.3229	0.7237	ECE2			2.11089	2.08767	2.15791	2.07893
459_DEL	1	82916001	82920200	13.369	0.003902	CAMK2N2,ECE2			1.41879	1.7265	1.69894	1.61414
460_DUP	1	82920001	82944000	1.2262	0.7467	VWA5B2,ALG3,CAMK2N2,MIR1224,ECE2			1.9878	2.03805	2.01659	1.999
461_DUP	1	82977601	82991800	7.3886	0.06049	AP2M1,DVL3			1.95628	2.02934	1.99704	1.99332
462_DUP	1	83201001	83211400	2.7928	0.4247	ABCC5			2.0705	2.05464	2.17841	2.1384
463_DUP	1	84219401	84230600	1.8346	0.6074	ATP11B			2.09498	2.11624	2.15567	2.10254
464_DEL	1	84992601	84996800	4.8815	0.1807				2.07209	1.9054	2.07746	2.12035
465_DUP	1	85293401	85301800	1.1206	0.7721	LOC100849009			2.01778	2.0548	1.97251	1.98199
466_DEL	1	85301801	85320200	10.095	0.01778	SOX2,LOC100849009			1.73841	1.87875	1.78496	1.82788
467_DEL	1	85303401	85305800	34.093	1.89e-07	SOX2,LOC100849009			1.07172	1.45704	1.432	1.45418
468_DEL	1	85310401	85316800	1.9514	0.5825	LOC100849009			1.62295	1.82316	1.68511	1.72894
469_DUP	1	85317401	85327000	0.55498	0.9067				2.05398	2.13664	2.05695	2.00743
470_DEL	1	85511201	85516400	0.19077	0.9791				2.11209	1.99754	2.02013	2.04992
471_DEL	1	85544401	85547200	1.2877	0.732				2.00093	1.9905	1.96542	2.08546
472_DEL	1	85549001	85561400	4.4116	0.2203				2.08137	2.07156	1.93059	2.00204
473_DUP	1	85556001	85577600	11.619	0.008808				2.42512	2.40268	2.53227	2.37199
474_DUP	1	86310201	86316400	6.2784	0.09882				2.12939	2.45643	2.35218	2.3107
475_DUP	1	86377601	86388200	1.5511	0.6705	LOC112447547,TTC14			2.10298	2.14303	2.1386	2.13174
476_DUP	1	86406601	86419000	12.602	0.00558				2.17073	2.07852	2.28046	2.24081
477_DEL	1	86451201	86496800	0.17454	0.9816				1.27324	1.25164	1.38486	1.29593
478_DEL	1	86482801	86490400	6.5903	0.08617				1.49605	1.49788	1.53868	1.49409
479_DUP	1	86579601	86605800	14.245	0.00259				2.13191	2.06633	2.25832	2.14583
480_DEL	1	86830601	86833200	17.153	0.0006573				2.10912	2.04141	1.6428	1.20212
481_DUP	1	87257601	87261000	40.592	7.98e-09	PEX5L			37.1907	55.6845	38.7167	33.6764
482_DEL	1	87261001	87263000	37.123	4.33e-08	PEX5L			0.0762319	0.0681693	0.0770474	0.0495959
483_DEL	1	87261001	87270000	3.3337	0.343	PEX5L			1.01151	1.00131	1.05497	1.02747
484_DUP	1	87560001	87574200	17.304	0.0006118	ACTL6A			2.13496	2.07016	2.23449	2.21132
485_DEL	1	87622601	87625400	11.267	0.01036				2.08249	2.12565	1.85465	1.44648
486_DEL	1	87721601	87729400	10.567	0.01431	MFN1			1.79306	2.06978	2.05978	1.98058
487_DUP	1	87789401	87798000	9.1987	0.02676	ZNF639,KCNMB3			2.16419	2.12163	2.27562	2.19914
488_DEL	1	87872601	87895600	2.2131	0.5294	KCNMB3,PIK3CA			2.00549	2.23352	2.15159	2.00299
489_DEL	1	88290801	88343200	10.137	0.01744	GTPBP6,KCNMB2,LOC112447626,PLCXD1			1.14438	1.1168	1.10974	1.1288
490_DEL	1	88291001	88299600	20.552	0.0001304	KCNMB2			0.970362	1.03619	1.08403	1.03117
491_DEL	1	88337001	88345400	14.819	0.001978	GTPBP6,KCNMB2,PLCXD1			0.885219	0.845012	0.804462	0.810948
492_DEL	1	88337601	88339200	30.169	1.27e-06	KCNMB2			0.151803	0.114881	0.177775	0.185233
493_DEL	1	88337601	88362800	2.234	0.5253	GTPBP6,KCNMB2,PLCXD1			1.50213	1.4896	1.4284	1.51358
494_DEL	1	88353801	88360600	3.1628	0.3672	GTPBP6,KCNMB2			1.6826	1.73167	1.62211	1.79447
495_DUP	1	88408601	88429200	7.7161	0.05226	KCNMB2			2.00376	1.92372	2.1097	2.06905
496_DUP	1	88464201	88483200	20.254	0.0001504	KCNMB2			2.10936	1.94925	2.25256	2.01587
497_DEL	1	88504601	88512000	17.608	0.0005298	KCNMB2			1.27195	1.10296	1.01322	0.813978
498_DUP	1	88544401	88575200	9.2612	0.02601	KCNMB2			1.93416	1.865	2.06901	2.03314
499_DEL	1	88576401	88606200	35.705	8.65e-08	KCNMB2			0.661156	0.670767	0.642755	0.622967
500_DEL	1	89145201	89147600	42.377	3.34e-09				0.754742	0.860448	0.922433	0.9021
501_DEL	1	90029201	90031000	32.679	3.76e-07	TBL1XR1			0.972535	1.52173	1.53219	1.32539
502_DUP	1	90338801	90345400	4.2224	0.2384				2.58188	2.37431	2.97977	2.31302
503_DUP	1	90339001	90354400	1.2879	0.732				2.33466	2.22563	2.54758	2.22598
504_DEL	1	90824801	90827400	7.5781	0.05559				1.94019	1.94484	1.89571	2.11689
505_DEL	1	91104001	91109400	30.416	1.13e-06				2.07941	2.09625	2.25852	2.34788
506_DUP	1	91249801	91254000	29.718	1.58e-06				2.11412	2.13106	2.31777	2.86957
507_DEL	1	91381601	91384200	22.76	4.53e-05				1.61033	1.10901	1.28366	0.921398
508_DEL	1	92121601	92125400	7.4988	0.05759	NAALADL2			1.92366	2.23445	2.1457	2.14124
509_DEL	1	92580201	92585000	39.681	1.25e-08	NAALADL2			1.90773	1.9637	1.50557	1.3182
510_DEL	1	92642601	92648400	1.4875	0.6851	NAALADL2			1.95818	1.65329	1.91365	2.00467
511_DEL	1	92831201	92838000	0.67974	0.878	NAALADL2			1.75917	1.66938	1.89351	2.00842
512_DUP	1	92866401	92876000	10.616	0.01399	NAALADL2			2.20032	2.02299	2.24666	2.23742
513_DEL	1	93804601	93807400	18.766	0.0003055	NLGN1			2.0341	1.65271	1.56952	1.41572
514_DUP	1	94087001	94099600	2.627	0.4528	NLGN1			2.11543	2.12015	2.08542	2.08771
515_DEL	1	94250401	94251800	18.702	0.0003151				2.04932	1.98925	1.53157	1.21911
516_DEL	1	94255601	94260200	24.057	2.43e-05				2.02127	1.87346	1.13359	1.02756
517_DUP	1	94459401	94478800	5.6282	0.1312	SPATA16			2.10051	2.10406	2.26589	2.15792
518_DEL	1	94610801	94616800	13.234	0.004156				1.88329	1.82277	2.11513	1.98229
519_DEL	1	95001601	95004200	84.404	2.2e-16				1.99572	1.48938	0.858613	0.598439
520_DEL	1	95874601	95876800	49.963	8.14e-11	PLD1			1.42197	0.981249	0.628412	0.555546
521_DEL	1	96020801	96023800	4.2592	0.2348	TNIK,LOC101905533			1.43248	1.63309	1.45487	1.65919
522_DEL	1	96376401	96378800	0.90075	0.8252	TNIK			1.98379	1.98501	1.9035	1.70988
523_DUP	1	96490201	96499800	9.8022	0.02032				2.39552	2.33905	2.76107	2.53006
524_DEL	1	96512201	96515000	23.15	3.76e-05				0.531116	0.300612	0.385888	0.303368
525_DEL	1	97055601	97059800	7.766	0.0511	SKIL,LOC112448260			1.37048	1.82934	1.71344	1.66131
526_DUP	1	97604401	97616600	11.082	0.01129	TERC,ACTRT3			2.02768	2.21437	2.0832	2.12321
527_DEL	1	97692001	97697800	6.6852	0.08264	LOC112447731,LOC107132196			1.51616	1.6988	1.5967	1.59555
528_DEL	1	97971601	98017200	13.673	0.003386				0.825985	0.884958	0.844625	0.801998
529_DEL	1	97971801	97982200	65.032	4.94e-14				0.748835	1.01199	1.06536	1.00166
530_DEL	1	98003601	98019000	2.2282	0.5264			ASI-AFT	1.41922	1.45717	1.26829	1.2148
531_DEL	1	98275401	98281400	1.6322	0.6521	MECOM			1.60681	1.86609	1.70756	1.78382
532_DUP	1	98561601	98575800	7.3145	0.06252	LOC107131228			2.1368	2.05465	2.15809	2.15552
533_DEL	1	98826801	98844000	1.7743	0.6205				2.05587	1.92357	2.0979	2.07435
534_DEL	1	98963201	98966400	29.666	1.62e-06			ASI-AFT	2.19858	2.16607	1.68977	1.18846
535_DUP	1	99222401	99236000	10.758	0.01311	LOC100139843			2.08136	2.18667	2.09185	2.03803
536_DEL	1	99896401	99902600	7.5221	0.05699	WDR49			1.97306	1.96369	2.13259	1.86782
537_DEL	1	100375201	100393200	1.7045	0.6359				2.10071	2.11146	2.0703	2.0833
538_DEL	1	100658401	100665400	15.91	0.001183				1.54995	0.841238	1.21355	1.02625
539_DEL	1	100815001	100846800	12.622	0.005529				2.04571	1.56135	1.81494	1.91736
540_DEL	1	100836801	100848400	19.142	0.0002555				2.02172	1.5897	1.55412	1.70226
541_DEL	1	101058001	101075400	2.2304	0.526				2.03492	2.10544	2.07038	2.04399
542_DEL	1	101754601	101757400	1.0645	0.7856				1.82793	1.85284	1.79242	1.93232
543_DEL	1	101897601	101901000	39.057	1.69e-08			ASI-AFT	1.91184	2.01788	1.54265	1.25621
544_DEL	1	102178601	102183000	3.0637	0.3819	SLITRK3			1.4741	1.66889	1.48513	1.58603
545_DEL	1	102349201	102367400	17.635	0.000523	SI			2.04663	2.02346	2.05624	1.79989
546_DEL	1	102547001	102550200	12.082	0.007106				1.80338	1.66089	2.13689	2.02534
547_DEL	1	102550801	102556000	5.205	0.1574				1.96096	2.11067	2.1818	2.07932
548_DEL	1	102759401	102761800	24.248	2.22e-05				1.27108	0.709332	0.974952	1.18669
549_DEL	1	102759401	102769000	5.5397	0.1363				1.75963	1.58328	1.70957	1.73645
550_DEL	1	102960401	102961600	23.372	3.38e-05				0.813905	1.3973	1.32027	1.1831
551_DUP	1	102973801	102985000	25.726	1.09e-05				2.15981	2.07575	2.18525	2.22708
552_DEL	1	102986801	102995600	2.5381	0.4684				1.80802	1.943	1.84922	1.98733
553_DEL	1	103188201	103196800	24.695	1.79e-05				1.22426	1.5588	1.63912	1.7158
554_DEL	1	103271201	103279800	1.2719	0.7358				1.99753	1.8602	1.94446	1.8943
555_DEL	1	103272801	103294400	3.5566	0.3135				1.96977	1.95291	2.02151	2.02368
556_DEL	1	103299601	103305600	19.282	0.000239				1.20266	0.636059	1.39288	1.59212
557_DEL	1	103627601	103639400	8.3865	0.03866				2.11083	2.03444	2.00025	2.13516
558_DEL	1	104071001	104072800	19.629	0.0002026				2.00945	2.03041	1.64371	1.56356
559_DEL	1	104208801	104218400	13.873	0.003084				2.08659	2.09939	1.97532	1.74712
560_DEL	1	104222201	104431000	1.5086	0.6803				2.0382	1.97311	2.02064	1.99776
561_DEL	1	104267401	104270200	8.9072	0.03055				1.85135	2.03233	2.09082	1.99905
562_DEL	1	104379401	104385800	3.1528	0.3687				2.06164	1.96046	1.95931	1.96402
563_DEL	1	104426201	104433400	2.951	0.3992				2.09831	2.14582	2.10062	2.16015
564_DEL	1	104434801	104447400	1.3341	0.7211				2.02199	1.9847	2.03906	1.98519
565_DEL	1	104475001	104477800	59.876	6.25e-13			ASI-AFT	1.85897	1.95684	1.16525	0.777655
566_DEL	1	104722801	104752400	9.6238	0.02205				2.02993	2.1057	2.13784	2.10546
567_DEL	1	104908801	104915000	8.5099	0.03657				1.84304	1.60949	1.80804	1.8884
568_DEL	1	105291201	105309000	3.2589	0.3534				2.03252	1.79673	1.88812	1.84929
569_DUP	1	105899201	105902600	15.692	0.001311	OTOL1			2.0784	2.11117	2.46621	2.63901
570_DEL	1	106077001	106085200	7.4702	0.05833				2.01968	2.14243	2.19165	2.07829
571_DUP	1	106332401	106364200	9.4809	0.02354	B3GALNT1			2.17911	2.07896	2.21054	2.15945
572_DEL	1	106433201	106437000	7.5062	0.0574	PPM1L			1.9541	1.99496	1.89312	1.8331
573_DEL	1	106621801	106623800	6.3084	0.09753	PPM1L			1.78405	1.6217	1.74236	1.76505
574_DEL	1	106902801	106905400	18.093	0.0004208				2.04506	2.12053	1.78108	1.36736
575_DEL	1	107513201	107519000	1.051	0.7889				1.96249	2.11239	2.24851	2.19832
576_DUP	1	108558001	108569200	5.0829	0.1658				2.1682	2.09737	2.21053	2.14004
577_DEL	1	109022201	109027800	12.385	0.006174	RSRC1			2.08535	1.98639	2.1192	1.89365
578_DUP	1	109039201	109053000	3.2931	0.3486	RSRC1			2.58314	2.45878	2.79363	2.66976
579_DUP	1	109421401	109432600	2.1277	0.5463	SHOX2			2.09802	2.15979	2.0295	2.07604
580_DUP	1	109598401	109612400	5.3848	0.1457				2.54987	2.61834	2.85865	2.78094
581_DUP	1	109609801	109630800	11.933	0.007615				2.14123	2.07696	2.39374	2.20573
582_DEL	1	109696401	109724000	1.7727	0.6209				1.98609	2.1442	2.09683	1.97775
583_DUP	1	109725601	109745400	0.4891	0.9213				2.14805	2.0996	2.41633	2.16396
584_DUP	1	109879201	109883000	31.412	6.96e-07				2.56531	2.62225	2.34688	2.28517
585_DEL	1	109928001	109931400	16.658	0.000831				2.06722	2.03163	2.08552	1.79065
586_DUP	1	110080801	110101000	2.9861	0.3938	VEPH1			2.16456	2.12253	2.38221	2.21466
587_DUP	1	110131601	110135600	9.7389	0.02092	VEPH1			2.33457	2.39895	2.45953	2.58819
588_DUP	1	110433201	110455800	3.8737	0.2754	CCNL1			2.06025	2.09588	2.09141	2.08554
589_DEL	1	110693601	110722200	2.655	0.4479	LEKR1			2.07091	1.91875	2.16922	2.01109
590_DEL	1	110720601	110765800	1.9488	0.5831	LEKR1			2.0487	2.06913	2.19497	2.01562
591_DUP	1	110776401	110787200	7.9117	0.04787	LOC101902535,LEKR1			2.08335	2.08602	2.07252	2.10025
592_DEL	1	111695201	111697000	15.63	0.00135			ASI-AFT	1.99699	2.26806	1.57766	1.20462
593_DUP	1	112164201	112172000	2.7375	0.4339	PLCH1			2.09376	2.17705	2.07224	2.08805
594_DEL	1	112291401	112299000	0.4614	0.9273				1.61637	1.56387	1.57181	1.52646
595_DUP	1	112311001	112340400	21.539	8.14e-05	LOC100847501			2.46255	2.12231	2.36079	2.22247
596_DEL	1	112465801	112467400	7.1962	0.0659				2.01294	2.20164	1.86597	1.5922
597_DEL	1	112551001	112553800	62.771	1.5e-13	MME			1.66104	0.509915	1.01473	0.955165
598_DUP	1	112584601	112595800	5.0111	0.171	MME			2.10769	2.11276	2.13275	2.08315
599_DEL	1	112866201	112872000	7.3405	0.0618				1.48558	1.82505	1.71874	1.99699
600_DEL	1	113128801	113131400	6.933	0.07407				2.03783	1.51139	2.1274	1.96561
601_DUP	1	113772601	113777200	3.7724	0.2871				2.49914	2.36905	2.88408	2.45034
602_DUP	1	113841001	113845200	24.925	1.6e-05				2.79463	2.76654	3.11176	2.30846
603_DEL	1	113928801	113936800	1.6933	0.6384				2.1754	2.27673	2.03318	2.05118
604_DUP	1	114032401	114045000	9.0246	0.02896				2.10385	2.27399	2.15472	1.95872
605_DEL	1	114193401	114196800	9.8473	0.01991			ASI-AFT	1.9723	1.24206	2.53704	2.41072
606_DEL	1	114236401	114241200	10.742	0.0132				2.02726	1.86995	2.15997	2.01208
607_DEL	1	114315401	114324200	6.3479	0.09586				2.01492	1.8538	1.91249	1.67754
608_DUP	1	114377201	114391000	8.1324	0.04335				2.06228	2.12782	2.14671	2.02437
609_DUP	1	114903801	114914800	3.9483	0.2671	P2RY1			2.13159	2.09017	2.11683	2.10216
610_DUP	1	115101601	115108000	16.683	0.000821				2.52807	2.52025	3.10605	2.7672
611_DUP	1	115133001	115137200	31.835	5.67e-07				2.23722	2.14862	2.87115	2.89333
612_DEL	1	115135201	115138600	12.83	0.005019				2.15562	2.14305	2.51742	2.53011
613_DUP	1	115835801	115842200	23.128	3.8e-05				2.09378	2.21165	2.56167	2.6065
614_DUP	1	116238201	116254200	5.2783	0.1525				2.38127	2.27896	2.62133	2.4163
615_DEL	1	116478801	116482400	46.565	4.3e-10				1.90073	1.64766	1.23876	0.609684
616_DEL	1	116747801	116750600	2.0176	0.5688	MED12L			1.94651	2.11357	2.12238	2.01994
617_DEL	1	117015201	117019200	21.503	8.27e-05	MED12L			1.55652	1.90576	1.82888	1.75687
618_DUP	1	117363401	117373400	5.3861	0.1456	SIAH2			1.96384	2.03432	2.01534	2.08825
619_DEL	1	117491401	117500400	3.5063	0.3199				1.99394	2.02376	2.15922	2.02744
620_DUP	1	117594001	117602400	38.312	2.43e-08	SERP1,EIF2A			2.32812	2.4624	2.45504	2.54881
621_DEL	1	117780601	117782600	5.4891	0.1393				1.89893	2.08244	2.16214	1.98603
622_DUP	1	118020201	118032600	4.3022	0.2306				2.59442	2.77076	3.02853	2.86983
623_DEL	1	118704001	118709000	16.542	0.0008778				2.00504	2.05381	2.3096	2.33601
624_DEL	1	119231601	119236400	31.961	5.33e-07				1.9168	1.82211	1.60197	1.47659
625_DUP	1	119511401	119531200	14.63	0.002161	AGTR1			2.09775	2.13147	2.12329	2.05258
626_DEL	1	119944801	119949000	16.34	0.0009658				2.04472	1.93033	1.63969	1.50514
627_DEL	1	120104801	120107600	20.889	0.000111				2.11646	1.89044	1.89866	1.95818
628_DEL	1	120599801	120603200	6.4401	0.09205				1.9919	2.08262	2.08108	1.8674
629_DUP	1	120880801	120889000	0.70947	0.871	LOC112447745			1.97174	1.97336	1.94293	1.99585
630_DEL	1	120896401	120916400	1.1075	0.7753	ZIC1,ZIC4			1.71518	1.92909	1.75848	1.85265
631_DEL	1	120934801	120943200	4.4759	0.2144				1.73071	1.84556	1.73639	1.81734
632_DEL	1	121192801	121194600	82.861	2.2e-16				2.02705	1.666	1.09046	0.705665
633_DEL	1	121354401	121358000	17.236	0.000632				2.17483	1.66755	2.04477	1.61891
634_DEL	1	121540001	121548600	16.18	0.001041				2.11972	1.88253	1.93767	1.64721
635_DEL	1	121544801	121548400	7.7318	0.05189				2.30198	1.9681	2.11851	1.65809
636_DUP	1	121549001	121560600	6.2269	0.1011				2.09217	2.13386	2.14846	2.13702
637_DEL	1	121612401	121620400	2.5494	0.4664				1.92963	1.6929	1.71011	1.6625
638_DEL	1	121782801	121787800	12.801	0.005086				1.55573	2.00575	2.06708	2.05041
639_DEL	1	121855001	121857400	11.796	0.008117	PLSCR5			1.17721	0.846949	1.3418	1.16623
640_DUP	1	122060801	122067600	27.584	4.44e-06	PLSCR1			2.21544	2.4851	2.28949	2.3016
641_DUP	1	122103601	122109000	5.1275	0.1627				1.7194	1.99628	2.35092	2.36107
642_DEL	1	122104801	122119400	3.6562	0.3011				1.66737	1.73705	1.82545	1.83748
643_DEL	1	122115201	122122000	10.264	0.01645				1.73015	1.69469	1.7234	1.80065
644_DUP	1	122251201	122266800	5.1125	0.1637	PLSCR4			2.06715	2.06016	2.12938	2.06871
645_DEL	1	122266601	122272000	5.3046	0.1508	PLSCR4			1.36764	1.16438	1.20498	1.17952
646_DEL	1	122266601	122288200	1.2643	0.7376	PLSCR4			1.38981	1.34115	1.31442	1.2375
647_DUP	1	122300601	122309000	8.6003	0.0351				2.11945	2.26243	2.26705	2.2098
648_DUP	1	122635601	122648200	12.134	0.006937				2.10248	2.14956	2.21132	2.25643
649_DEL	1	122896801	122899200	17.576	0.000538				1.70099	1.73688	1.38376	1.22088
650_DEL	1	122970801	122972800	44.325	1.29e-09				2.09555	2.02971	1.72064	1.56398
651_DEL	1	122976601	122985800	1.6775	0.6419				2.07631	2.04803	1.97266	1.85232
652_DEL	1	122980201	122998800	7.6592	0.05361				2.08171	2.04224	2.00428	1.97543
653_DEL	1	122990801	122996800	17.588	0.0005349				2.09631	2.03685	1.91281	1.86272
654_DEL	1	123040401	123046200	28.3	3.14e-06				1.9837	1.74426	1.7222	1.38394
655_DEL	1	123053001	123058600	1.6355	0.6514				2.04987	1.82728	1.78127	1.66568
656_DEL	1	123136001	123139800	13.276	0.004076				0.379947	0.551828	0.561139	0.40865
657_DEL	1	123136201	123137400	12.762	0.005181				0.272338	0.435192	0.412618	0.244769
658_DEL	1	123148601	123154000	2.4469	0.485				1.92828	1.8176	1.96133	1.94869
659_DEL	1	123155601	123160800	1.4704	0.6891				2.08252	1.97271	2.15782	2.0744
660_DEL	1	123165201	123174600	55.392	5.67e-12				0.398027	0.433321	0.955442	1.34471
661_DEL	1	123403601	123441400	11.436	0.009585				2.00478	2.00543	2.11673	2.10304
662_DEL	1	123496001	123499200	9.1066	0.02791				2.12198	2.18369	2.07633	2.09233
663_DEL	1	123718401	123723600	9.2096	0.02663				2.05775	2.23409	2.08925	2.03356
664_DEL	1	123957401	123960000	12.342	0.006298				2.22474	2.34296	2.26352	1.81686
665_DUP	1	124332001	124342000	2.4781	0.4793				2.38011	2.3569	2.55378	2.33301
666_DEL	1	124590601	124598600	2.3152	0.5096				1.9753	2.09223	2.09779	2.0748
667_DEL	1	124729401	124732200	32.86	3.45e-07			ASI-AFT	1.27434	0.599758	1.63309	1.94357
668_DEL	1	124902201	124910600	11.179	0.0108	LOC100847509			1.52797	1.20939	1.75966	1.66744
669_DUP	1	125107601	125112000	8.1191	0.04361	SLC9A9			2.60651	2.69237	3.31119	2.95205
670_DEL	1	125388401	125399000	6.0605	0.1087	SLC9A9			2.04874	2.08921	2.02471	1.85792
671_DEL	1	125397401	125399200	38.566	2.14e-08	SLC9A9			1.90599	1.79384	1.44141	1.11324
672_DUP	1	125466601	125472800	4.3641	0.2247	SLC9A9			2.49356	2.42764	2.96793	2.80227
673_DEL	1	125539201	125543600	55.606	5.1e-12	SLC9A9			0.88673	0.542171	1.53576	1.64617
674_DUP	1	126040801	126059600	4.1841	0.2423	PAQR9			2.04809	2.09666	2.14005	2.08704
675_DEL	1	126600201	126607800	2.4304	0.488	XRN1			1.55435	1.63776	1.63244	1.57596
676_DUP	1	127571601	127582200	4.8688	0.1817	ZBTB38			2.02565	2.1121	2.11133	2.04568
677_DUP	1	128059401	128066800	61.702	2.54e-13				2.36754	2.48755	3.07641	2.77951
678_DEL	1	128296001	128299200	9.3269	0.02525				2.08236	2.28049	2.18918	2.15964
679_DEL	1	128853801	128856200	19.731	0.000193	CLSTN2			1.56885	0.96838	1.66356	1.6309
680_DUP	1	129250201	129269000	1.7055	0.6357				2.3036	2.3203	2.50147	2.25362
681_DEL	1	129591601	129594000	30.074	1.33e-06				1.95678	2.01006	1.47554	0.91723
682_DUP	1	130027001	130121200	6.0023	0.1115	LOC783600,PRR23A,PRR23B			2.05356	2.04759	2.12864	2.07905
683_DUP	1	130502201	130514800	11.384	0.009823	FAIM,CEP70			2.04201	2.17908	2.15943	2.08152
684_DUP	1	130925001	130942200	2.5354	0.4689	ARMC8,LOC112447825			2.09284	2.10222	2.18776	2.10521
685_DUP	1	130960801	130993600	6.1	0.1068				2.08491	2.14184	2.33501	2.10896
686_DUP	1	130965201	130974000	5.2253	0.156				2.0982	2.37975	2.44218	2.19224
687_DEL	1	131367001	131377800	8.5382	0.03611	SOX14,LOC107132214			1.79538	1.97769	1.81617	1.90403
688_DEL	1	131509201	131514200	0.75877	0.8593				1.72542	1.80004	1.98329	1.94127
689_DUP	1	131670201	131683400	8.7246	0.03319				2.15416	2.16987	2.31903	2.24622
690_DEL	1	131760401	131764400	16.166	0.001049				1.84514	1.63151	1.57426	1.83258
691_DEL	1	132123601	132127800	35.084	1.17e-07				1.35728	1.97677	2.21326	2.00828
692_DEL	1	132500401	132505200	0.25855	0.9676	STAG1			1.92705	2.0873	2.14422	1.89587
693_DEL	1	133082801	133086000	8.4679	0.03727	MSL2			1.53434	1.82419	1.654	1.64525
694_DUP	1	133401201	133418400	5.9417	0.1145				2.12429	2.12167	2.20705	2.1089
695_DEL	1	133852801	133862200	13.462	0.003736				2.04759	2.21499	2.2303	2.13413
696_DEL	1	133896001	133899200	15.053	0.001772			ASI-AFT	2.10009	2.32122	1.62015	1.3963
697_DEL	1	134116601	134117800	7.8418	0.0494	EPHB1	ASI-AFT	ASI-AFT	0.891748	1.32441	0.563614	0.403165
698_DEL	1	134433401	134438200	7.1113	0.06843	EPHB1			1.7706	1.98968	1.99792	1.99809
699_DEL	1	135022001	135024800	17.276	0.0006201				2.06233	2.14327	1.74966	1.5944
700_DUP	1	135259001	135273600	18.585	0.0003331				2.29844	2.30564	2.64051	2.38751
701_DUP	1	135337001	135347800	2.6828	0.4432	SLCO2A1			2.09172	2.12182	2.22846	2.14228
702_DEL	1	135435801	135440000	7.5651	0.05591				2.10897	2.21073	2.03026	2.04349
703_DUP	1	135876601	135880800	2.3265	0.5075	CDV3			2.12092	2.23622	2.15641	2.1367
704_DEL	1	135916601	135920000	6.6913	0.08242				2.00486	1.95515	1.98056	1.80184
705_DUP	1	136608201	136619600	2.1345	0.545				2.02556	2.00248	2.16427	2.10443
706_DEL	1	136688201	136693800	38.006	2.82e-08				1.61773	1.49014	1.29332	0.988835
707_DEL	1	136842601	136866000	5.3868	0.1456	NPHP3			2.00225	2.11258	2.12438	1.99359
708_DUP	1	136892601	136915600	2.7656	0.4292	UBA5,ACAD11			2.07685	2.05278	2.17425	2.09855
709_DEL	1	137035801	137038600	10.833	0.01266				1.92838	1.3573	2.21914	1.88038
710_DEL	1	137077601	137079400	5.2326	0.1555	DNAJC13		ASI-AFT	0.978487	0.331871	1.57922	1.73164
711_DEL	1	137376801	137378800	35.621	9.01e-08				1.46097	0.558056	1.12829	1.029
712_DEL	1	137425601	137434400	2.9321	0.4022				2.01672	1.91883	2.08093	1.98613
713_DEL	1	137443801	137448000	13.468	0.003726				2.12246	2.04617	1.7474	1.90403
714_DEL	1	137462401	137469200	1.4338	0.6976				2.11307	1.98556	2.20359	1.96821
715_DEL	1	137524801	137535000	25.808	1.05e-05				2.1086	2.00486	1.61332	1.74283
716_DEL	1	137892801	137896200	2.8194	0.4203	CPNE4			1.98561	1.91947	2.13821	1.92194
717_DEL	1	138103801	138112400	26.977	5.95e-06	CPNE4			1.36645	1.2891	1.97277	1.6871
718_DEL	1	138104601	138108200	83.267	2.2e-16	CPNE4			1.06858	0.856322	1.63822	1.15934
719_DEL	1	138109401	138112400	27.06	5.72e-06	CPNE4			1.2956	1.48725	1.84733	1.84993
720_DEL	1	138477601	138480800	5.8599	0.1186				2.10202	1.88076	1.82038	1.89299
721_DUP	1	138676601	138690200	37.584	3.46e-08	NEK11			2.23701	2.22103	2.58324	2.46162
722_DEL	1	138978201	138989200	18.34	0.0003742	ATP2C1			2.0795	1.94184	1.82617	1.76007
723_DEL	1	139101001	139103400	65.089	4.8e-14				0.99234	0.884042	1.47548	1.63822
724_DEL	1	139138401	139139800	23.977	2.53e-05				2.09785	1.89841	1.1531	1.74067
725_DUP	1	139227801	139238200	8.5059	0.03664	PSMG1			2.10652	2.15769	2.1143	2.10114
726_DUP	1	139632001	139639200	14.641	0.002151				2.18686	2.18879	2.55264	2.39802
727_DEL	1	139857201	139861600	13.273	0.004083	IGSF5			1.86755	1.13441	1.87391	1.82539
728_DEL	1	140720801	140723200	2.5018	0.475	DSCAM			1.98128	2.06915	1.98351	2.01237
729_DEL	1	140803601	140805400	12.666	0.005418	DSCAM			1.82933	2.00415	1.657	1.45832
730_DEL	1	140915001	140917800	15.075	0.001754				1.43703	0.917455	1.60966	1.6426
731_DEL	1	140918601	140926400	2.5511	0.4661				1.24135	1.02939	1.25997	1.16959
732_DEL	1	140922601	140951000	34.041	1.94e-07				0.787692	0.735918	0.812458	0.767405
733_DUP	1	141225201	141239800	3.1964	0.3623				2.13556	2.0312	2.4604	2.14897
734_DEL	1	141312601	141314800	20.258	0.0001501				1.93519	2.00606	1.92258	1.46909
735_DEL	1	141633001	141657000	1.5987	0.6597	MX2			1.946	2.03485	2.13101	2.04484
736_DUP	1	141860801	141873200	12.414	0.006092	LOC783811,LOC782628			2.00663	2.03846	2.08034	2.06103
737_DUP	1	142007401	142036800	11.061	0.0114	RIPK4			1.94896	1.97348	1.95835	1.98277
738_DEL	1	142046801	142051400	1.0689	0.7846				2.02311	1.96943	2.10744	1.86892
739_DUP	1	142066201	142075800	3.3973	0.3343	PRDM15			2.07344	2.02353	2.0882	2.10018
740_DUP	1	142238201	142253400	11.182	0.01078	ZBTB21			2.05611	2.06833	2.13558	2.08588
741_DEL	1	142434001	142440000	11.298	0.01022				2.13404	2.23261	2.10501	1.91432
742_DUP	1	142489601	142508600	8.2297	0.0415	ABCG1			1.95396	1.99975	2.04601	1.98799
743_DEL	1	142580601	142584200	10.027	0.01834				2.05496	1.84199	1.90266	1.92604
744_DUP	1	143084401	143159800	2.5258	0.4707	NDUFV3,WDR4			1.98563	1.99856	2.06424	2.01713
745_DEL	1	143166601	143169200	28.977	2.26e-06	PKNOX1			2.0624	1.73636	1.71205	1.28603
746_DUP	1	143241801	143320000	3.0884	0.3782	CRYAA,CBS,U2AF1,LOC101906172			2.02896	2.03723	2.16973	2.09359
747_DEL	1	143320201	143336200	3.6688	0.2995				1.89465	1.86981	1.90457	1.91827
748_DUP	1	143429401	143436600	39.461	1.39e-08				2.17826	2.24213	2.53152	2.41107
749_DEL	1	143436801	143438200	12.322	0.006358				1.39346	2.05616	2.04179	1.81299
750_DEL	1	143801201	143810400	1.8876	0.5961	PDXK			1.79512	1.82956	1.78408	1.82673
751_DEL	1	143871801	143878800	4.0567	0.2554	RRP1			1.74012	1.87102	1.80513	1.83201
752_DUP	1	144083001	144139000	2.0195	0.5684	PWP2,TRAPPC10			2.0167	2.04155	2.07298	2.01367
753_DUP	1	144235401	144246800	6.2573	0.09974	DNMT3L			2.0055	1.98299	2.08208	2.04032
754_DUP	1	144476001	144483200	8.6538	0.03427	LOC112448006,TSPEAR		ASI-AFT	3.07639	3.17048	3.63964	3.54458
755_DUP	1	144490601	144508600	10.354	0.01578	KRTAP10-2,TSPEAR,LOC100300014			1.36211	1.82366	2.33504	2.46361
756_DUP	1	144491001	144496600	52.836	1.99e-11	TSPEAR			2.09432	2.85287	3.24712	3.51415
757_DEL	1	144496401	144499400	61.399	2.95e-13	TSPEAR,LOC100300014			0.672682	1.05318	1.47637	1.57775
758_DEL	1	144496401	144504600	48.328	1.81e-10	TSPEAR,LOC100300014			0.755777	1.19437	1.57134	1.69359
759_DEL	1	144501201	144504400	54.74	7.8e-12	TSPEAR			0.461801	0.819127	1.23861	1.38577
760_DEL	1	144514201	144522200	41.567	4.96e-09	TSPEAR,LOC783535,LOC783329			1.05964	1.43717	1.66953	1.88756
761_DUP	1	144517801	144521800	65.529	3.87e-14	TSPEAR,LOC783535			0.839214	1.35472	1.75173	2.05333
762_DUP	1	144521001	144528400	26.181	8.74e-06	LOC780781,TSPEAR			2.09374	2.16706	2.39429	2.36732
763_DUP	1	144571601	144613600	2.4322	0.4877	LOC112448008,LOC100336639,LOC617218,KRTAP12-2,LOC112448007,TSPEAR			2.03368	2.01486	2.11353	2.03799
764_DUP	1	144642201	144655800	1.6001	0.6594				2.18926	2.17533	2.52956	2.18602
765_DEL	1	144798601	144805200	0.70582	0.8718	FAM207A			1.57501	1.64735	1.69524	1.69543
766_DUP	1	144958401	144979000	3.2819	0.3502	ADARB1			2.02783	2.04571	2.05611	2.03028
767_DUP	1	145003801	145017800	3.3791	0.3368	ADARB1			2.08004	2.08346	2.12635	2.05322
768_DEL	1	145047401	145049200	18.492	0.0003481	ADARB1			0.854011	1.23073	1.11174	0.796727
769_DUP	1	145348201	145354400	0.89008	0.8278	LOC100849587			2.15783	2.08915	2.36547	2.16488
770_DEL	1	145575201	145577400	5.3983	0.1448	PCBP3			2.45133	1.90692	2.13073	1.63628
771_DEL	1	145619601	145625800	11.471	0.009433	PCBP3			1.8894	1.84642	1.8424	1.82441
772_DUP	1	145736001	145747800	10.917	0.01219				2.14901	2.02685	2.21984	2.14446
773_DUP	1	145807201	145820200	24.74	1.75e-05	COL6A2			2.15279	2.0806	2.32879	2.06506
774_DUP	1	145939801	145976800	4.014	0.26	YBEY,MCM3AP			2.05073	2.05796	2.12728	2.05613
775_DUP	1	145976401	146059400	3.5572	0.3134	C1H21orf58,PCNT,YBEY			1.99952	2.01741	2.07629	2.02668
776_DUP	1	146003201	146012400	1.4777	0.6874	C1H21orf58,PCNT			2.07708	2.07525	2.13388	2.08419
777_DUP	1	146122201	146171600	2.0848	0.555	DIP2A			2.04776	1.99437	2.1454	2.06008
778_DUP	1	146202401	146221200	4.5118	0.2112	DIP2A			2.03987	2.02287	2.13398	2.03623
779_DUP	1	146305401	146319200	6.4285	0.09252				2.38623	2.29299	2.6888	2.3221
780_DUP	1	146320801	146339000	0.8133	0.8463	PRMT2			2.04302	2.01103	2.14437	2.07599
781_DUP	1	146541801	146588800	10.563	0.01434	FBXO25,TDRP			2.09686	2.03968	2.14333	2.10703
782_DUP	1	146692801	146731800	12.319	0.006366	LOC101902630			1.49487	0.95367	0.744527	0.926699
783_DEL	1	146696201	146737600	9.1862	0.02691	LOC101902630,LOC101902902			1.42374	0.92185	0.69676	0.873221
784_DEL	1	146706601	146711400	5.3747	0.1463				1.29344	0.784292	0.449528	0.657698
785_DUP	1	146802201	146825800	3.368	0.3383				1.97477	2.23712	2.07018	2.07972
786_DEL	1	146903201	146909800	2.8774	0.4109				1.67819	1.84162	1.96174	1.99434
787_DEL	1	146905801	146908800	8.2636	0.04087				1.50243	1.76278	1.93167	2.07056
788_DEL	1	146954201	146958600	6.8994	0.07517				2.02333	1.93826	2.08517	2.0484
789_DUP	1	146970801	146989800	8.1631	0.04276	RUNX1			1.97393	1.91248	2.0359	2.0145
790_DEL	1	147071401	147073800	10.197	0.01696	RUNX1			1.7189	1.95721	2.05706	1.70204
791_DEL	1	148353201	148356000	32.902	3.38e-07	SETD4,CBR1			1.92356	1.71394	1.18571	1.16426
792_DEL	1	148353401	148368200	44.752	1.05e-09	LOC112441473,SETD4,CBR1			2.05193	1.95519	1.51658	1.5206
793_DUP	1	148356001	148367800	23.456	3.24e-05	LOC112441473,SETD4			2.08765	2.0096	1.59294	1.59751
794_DUP	1	148436601	148459600	1.6211	0.6546	CBR3			1.97675	1.93302	2.05166	2.04564
795_DUP	1	148461801	148493600	1.0657	0.7854	DOPEY2			2.02092	1.99822	2.0893	2.00887
796_DUP	1	148504401	148553200	1.1275	0.7704	DOPEY2			2.00305	1.97982	2.11559	2.05391
797_DUP	1	148660001	148697200	5.4109	0.1441	CHAF1B			2.03803	1.94295	2.09706	2.0516
798_DEL	1	148751001	148753000	64.5	6.42e-14	CLDN14		ASI-AFT	1.80497	1.31067	0.573347	0.671713
799_DUP	1	148797201	148825200	0.48303	0.9226				1.95303	1.95392	2.0445	1.99261
800_DUP	1	149104601	149109000	8.1691	0.04264	HLCS			2.33817	2.02822	2.19495	2.35368
801_DUP	1	149222401	149241400	2.9086	0.4059	HLCS,LOC112448075			2.00271	1.92766	2.07828	2.04632
802_DUP	1	149319001	149328000	0.14883	0.9854	TTC3			2.10964	2.13298	2.28561	2.03254
803_DEL	1	149566601	149568000	33.594	2.41e-07	DYRK1A			0.646687	1.13122	1.31278	0.969397
804_DEL	1	149566601	149572800	12.155	0.006869	DYRK1A			1.68239	1.81009	1.95034	1.77979
805_DUP	1	149696201	149734200	4.5567	0.2073	DYRK1A			2.05679	2.03612	2.14081	2.09707
806_DEL	1	149777801	149787200	11.606	0.008863				1.92216	1.93235	1.86917	1.8542
807_DEL	1	149778001	149780600	9.9968	0.01859				1.95412	1.93549	1.79218	1.69239
808_DUP	1	149819001	149824000	15.711	0.0013	KCNJ6			2.12783	2.05507	2.2032	2.07473
809_DEL	1	150121601	150125000	1.0893	0.7797				2.00621	2.081	2.11434	2.07954
810_DEL	1	150182001	150184200	2.8066	0.4224				2.32985	2.43003	2.20512	1.66074
811_DEL	1	150252801	150260400	7.6391	0.05409				2.13679	1.93207	1.87688	1.8259
812_DUP	1	150253201	150261600	5.8315	0.1201				2.2899	2.05375	2.08642	1.93728
813_DUP	1	150975801	150993600	5.2169	0.1566				1.95927	1.98738	2.01823	1.98895
814_DUP	1	151470201	151484400	3.9829	0.2633	PIK3R4			2.08924	1.99713	2.22378	2.12585
815_DEL	1	151541801	151553000	7.1103	0.06846	PIK3R4			2.28491	2.15536	2.15448	2.13744
816_DUP	1	151545001	151550000	11.966	0.007499	PIK3R4			2.36696	2.25316	2.10037	2.13166
817_DEL	1	151636601	151638400	3.6834	0.2977	LOC530102			1.92446	1.61673	1.86378	1.46646
818_DEL	1	151712001	151724400	8.9885	0.02944	LOC530102			1.82972	1.34689	1.68281	1.58986
819_DEL	1	151911401	151915200	3.6138	0.3063	COL6A5			2.01341	2.21425	2.28281	1.78525
820_DUP	1	152003201	152012600	18.07	0.0004254				2.34721	2.28705	2.79672	2.50541
821_DEL	1	152024001	152026000	11.418	0.00967				1.99291	1.95076	1.93813	1.71728
822_DEL	1	152148001	152162200	5.1259	0.1628	LOC112448102			1.24846	1.14787	1.34359	1.26235
823_DEL	1	152158201	152162200	8.8748	0.031	LOC112448102			1.02424	1.05275	0.759398	0.630176
824_DEL	1	152209601	152227600	0.41786	0.9365				2.01537	1.65001	2.13456	2.01298
825_DUP	1	152225001	152238400	4.0516	0.2559	CAPN7,LOC112448103			2.01777	2.01204	2.09095	2.06014
826_DUP	1	152264001	152290400	2.6492	0.4489	CAPN7,SH3BP5			2.05466	2.06577	2.15847	2.08027
827_DEL	1	152290201	152299400	6.3443	0.09601	SH3BP5			1.75587	1.74661	1.79155	1.76771
828_DUP	1	152327201	152365600	3.0783	0.3797	LOC112448105,SH3BP5			1.97141	1.92047	2.0095	1.99356
829_DUP	1	152473801	152478800	7.1635	0.06686				2.54134	2.33009	2.96128	2.62464
830_DEL	1	152568801	152573000	0.38186	0.944				1.77841	1.79647	1.92215	1.9443
831_DUP	1	152669001	152706000	0.24508	0.97	BTD,ANKRD28			2.04427	2.03066	2.13667	2.06598
832_DUP	1	152733201	152755000	0.72748	0.8667	ANKRD28			2.21656	2.13316	2.28054	2.17953
833_DEL	1	153102801	153105600	16.191	0.001036				2.64449	1.84041	2.76174	1.27805
834_DUP	1	153163401	153175000	18.57	0.0003355	LOC112448134			1.94764	2.65174	2.07516	2.11523
835_DUP	1	153189801	153216000	11.677	0.008575	GALNT15			2.0564	2.7907	2.11148	2.14997
836_DUP	1	153282201	153376000	4.6699	0.1976	RFTN1,OXNAD1			2.01679	1.97134	2.09562	2.04802
837_DEL	1	153286401	153294400	3.2369	0.3565	OXNAD1			1.82342	1.88499	1.91806	1.92836
838_DUP	1	153347401	153392200	7.3419	0.06176	RFTN1			2.01065	1.97247	2.09796	2.09063
839_DUP	1	153466201	153542400	5.0299	0.1696	RFTN1			1.95938	1.9434	2.02614	2.00866
840_DEL	1	153535201	153543200	0.67099	0.88	RFTN1			1.74978	1.75377	1.78026	1.80292
841_DUP	1	153543401	153560200	5.3464	0.1481	RFTN1			1.94224	1.97978	2.01086	2.02625
842_DUP	1	153837601	153880400	5.9602	0.1136	LOC101907852			2.04213	2.07412	2.11899	2.10192
843_DEL	1	153880401	153882400	13.311	0.004011	PLCL2,LOC112448272			1.45392	1.94109	1.85846	1.51178
844_DUP	1	153882401	153983000	6.9088	0.07486	PLCL2,LOC112448374			2.04882	2.03513	2.0859	2.05625
845_DUP	1	153966201	154006800	3.6138	0.3063	PLCL2			2.03065	2.03678	2.06229	2.05285
846_DUP	1	154014401	154023400	7.1283	0.06792	PLCL2			2.10324	2.10044	2.15665	2.11328
847_DUP	1	154034001	154108400	0.43611	0.9327	TBC1D5,PLCL2			2.07129	2.05342	2.13204	2.08373
848_DUP	1	154046401	154199800	2.7459	0.4325	TBC1D5,PLCL2			2.09113	2.04589	2.1562	2.104
849_DUP	1	154087001	154107800	3.4184	0.3315	TBC1D5,PLCL2			2.12181	2.12187	2.20877	2.17551
850_DUP	1	154350801	154373800	8.9062	0.03056	TBC1D5			2.12103	2.0869	2.10899	2.10313
851_DUP	1	154872201	154910400	4.8865	0.1803				2.02324	2.03046	2.07972	2.03008
852_DEL	1	154881401	154884400	15.684	0.001316				1.78929	2.23956	2.22466	2.07467
853_DUP	1	154981201	154993800	2.2872	0.515				2.16576	2.09536	2.28042	2.1803
854_DUP	1	155112401	155164600	9.7441	0.02087				2.12451	2.02055	2.13625	2.10673
855_DUP	1	155358601	155368400	17.4	0.0005846				2.32186	2.22424	2.72988	2.45489
856_DEL	1	155510801	155512800	22.82	4.4e-05	LOC112448269,SATB1			0.938037	1.35416	1.4508	1.28555
857_DUP	1	155513001	155530000	8.1006	0.04398	SATB1			2.03636	2.11724	2.09566	2.05047
858_DEL	1	155530001	155531800	50.717	5.62e-11	SATB1,LOC101908237			0.838681	1.5579	1.70836	1.33779
859_DEL	1	155806401	155811200	1.0261	0.7949				1.93119	2.00141	2.04892	2.05014
860_DEL	1	156122201	156124800	19.842	0.000183				1.29431	1.88926	1.82816	1.57546
861_DEL	1	156270201	156271800	32.731	3.67e-07				1.60294	0.809421	0.982994	1.19741
862_DEL	1	156339001	156340600	26.322	8.16e-06	KCNH8			1.42309	1.83481	2.08419	2.33493
863_DUP	1	156517201	156581600	5.2365	0.1553	KCNH8			2.04754	1.95463	2.09011	2.05503
864_DEL	1	156729801	156736200	28.183	3.32e-06	KCNH8			0.166159	0.107514	0.17169	0.173869
865_DEL	1	156737601	156743000	3.8983	0.2727	KCNH8			1.29309	1.62337	1.45075	1.2818
866_DUP	1	156842001	156853000	3.7152	0.2939	KCNH8			2.11586	2.05433	2.12907	2.15663
867_DEL	1	156875201	156890400	4.0427	0.2569	LOC104971054			2.06445	2.03676	2.13612	2.07491
868_DUP	1	156941601	157078200	5.8453	0.1194				2.06991	2.01739	2.1694	2.09638
869_DUP	1	157128401	157277400	12.788	0.005119	LOC104970821,PP2D1,KAT2B,RAB5A,EFHB			2.07228	2.0477	2.16099	2.11497
870_DUP	1	157214601	157360400	0.70566	0.8719	RAB5A,KAT2B,PP2D1			2.02932	2.01571	2.12226	2.0861
871_DUP	1	157219001	157277200	6.4092	0.09331	RAB5A,KAT2B,PP2D1			2.05183	2.00533	2.13805	2.10068
872_DUP	1	157336001	157369400	1.7741	0.6206	KAT2B			2.0817	2.04735	2.13351	2.09899
873_DUP	1	157464601	157487600	18.753	0.0003075				2.10508	2.12041	2.3417	2.21362
874_DUP	1	157477201	157488600	13.303	0.004025				2.0499	2.09723	2.31017	2.22634
875_DEL	1	157542601	157571800	10.785	0.01295	PRDM9			1.8877	1.93941	1.84582	1.91496
876_DEL	1	157568601	157570000	37.056	4.48e-08				0.111989	0.0918306	0.149458	0.107822
877_DEL	1	157568601	157572800	4.9829	0.1731				0.96847	1.01813	1.01494	0.954736
878_DEL	1	157617001	157620400	25.663	1.12e-05				0.444034	0.39406	0.455479	0.384434
879_DEL	1	157621801	157734400	5.1723	0.1596	LOC538060			1.15272	1.0921	1.18584	1.10981
880_DEL	1	157631001	157649000	16.291	0.0009883				0.810009	0.804301	0.814422	0.783142
881_DEL	1	157688001	157699000	4.1451	0.2462				1.47345	1.4177	1.56272	1.4615
882_DEL	1	157700001	157706600	7.554	0.05619				1.95314	1.84932	1.96474	1.81696
883_DUP	1	157734401	157775400	2.0165	0.569	LOC538060			2.31541	2.08099	2.18505	2.08352
884_DEL	1	157775801	157780800	15.517	0.001424				1.11135	0.946521	0.903824	0.88028
885_DEL	1	157775801	157818400	12.282	0.006478				0.922629	0.906606	0.91497	0.872986
886_DEL	1	157797001	157806600	2.8849	0.4097				1.22018	1.12862	1.16635	1.20153
887_DEL	1	157797201	157799800	2.2637	0.5195				0.75526	0.75004	0.669529	0.530208
888_DEL	1	157802801	157806600	8.4033	0.03837				1.24774	0.977292	1.11748	1.23725
889_DUP	1	157905201	157912600	16.358	0.0009575	LOC112448253			2.24368	2.23205	2.74017	2.73378
890_DEL	1	157951801	157978400	4.4634	0.2156	ZBED9			1.22134	1.24798	1.27033	1.16262
891_DUP	1	158116801	158155200	0.43362	0.9332				1.92597	2.07995	1.97242	1.92881
892_DEL	1	158143201	158216600	27.758	4.08e-06	TXLNA			0.393773	0.427526	0.405448	0.388325
893_DEL	1	158367601	158394000	17.909	0.0004592	ASMT			0.267037	0.247377	0.286678	0.261655
894_DEL	1	158429201	158430800	14.343	0.002473				1.87444	1.50053	1.42753	1.23736
895_DEL	1	158448801	158457200	30.833	9.22e-07				1.44268	0.890623	0.923124	0.671583
896_DEL	1	158455001	158457000	57.597	1.92e-12				1.43618	0.883189	0.815419	0.610596
897_DEL	1	158522601	158534200	5.8699	0.1181				1.56308	1.46709	1.76323	1.55427
898_DUP	2	74401	79000	50.49	6.28e-11				5.5417	6.8672	19.5581	14.9801
899_DUP	2	115601	142400	1.064	0.7858			ASI-AFT	1.79167	1.7831	1.99906	2.16023
900_DEL	2	138801	144200	19.396	0.0002264				1.89596	1.3996	1.43773	1.83428
901_DUP	2	142801	191600	54.069	1.08e-11		ASI-AFT	ASI-AFT	1.8801	1.80477	2.31561	2.50068
902_DUP	2	159601	177000	51.241	4.35e-11		ASI-AFT	ASI-AFT	1.84003	1.81813	2.38465	2.63804
903_DUP	2	184001	189000	11.521	0.009218				2.25897	1.79044	2.29676	2.22323
904_DEL	2	190201	209000	9.3438	0.02505				1.77883	1.77368	2.03114	2.2402
905_DEL	2	208401	219600	57.131	2.41e-12				1.66164	1.60037	1.16155	1.04408
906_DEL	2	208601	210600	64.023	8.12e-14			ASI-AFT,EAT-ASI	1.64905	1.45321	0.656611	0.471354
907_DEL	2	214601	216800	40.402	8.76e-09				1.60801	1.61075	1.1846	0.929128
908_DUP	2	221801	225000	4.5402	0.2087				5.70122	2.00829	2.92377	2.35224
909_DUP	2	257801	264600	65.26	4.41e-14				2.27574	2.84278	2.99738	2.3643
910_DUP	2	281601	311000	122.06	2.2e-16			ASI-AFT	2.10193	2.26833	2.70609	2.71468
911_DUP	2	292001	296600	124.25	2.2e-16			ASI-AFT	2.15778	2.22997	3.01988	3.07103
912_DUP	2	389001	407600	4.4067	0.2208				2.20039	2.10285	2.28946	2.15086
913_DEL	2	591401	593000	5.3904	0.1453	OCA2			1.9384	2.21348	1.96687	1.679
914_DUP	2	719401	745800	5.8634	0.1184	HERC2			2.08008	2.10876	2.11048	2.16019
915_DEL	2	949201	950600	9.4796	0.02355	HERC2			1.8567	1.22302	1.77338	1.96594
916_DEL	2	1089201	1092400	1.8997	0.5935	CYFIP1			2.03927	1.53734	1.79169	1.99297
917_DEL	2	1615801	1617200	23.696	2.89e-05				0.772907	0.253717	0.445865	1.00153
918_DUP	2	1745001	1753000	2.0737	0.5572	ARHGEF4			2.08436	2.05945	2.17024	2.1088
919_DUP	2	1753801	1769200	9.7456	0.02086	ARHGEF4			2.08775	2.09822	2.20772	2.13037
920_DUP	2	1906801	1920400	3.3311	0.3433				2.08012	2.04253	2.19874	2.14354
921_DUP	2	2141201	2152000	4.3259	0.2284				2.43052	2.23665	2.60233	2.37342
922_DEL	2	2479401	2491600	11.654	0.008669				1.79551	1.89739	2.08625	1.94598
923_DEL	2	2479601	2485600	5.2339	0.1554				1.70355	1.82165	2.12612	2.00284
924_DEL	2	2487801	2491400	11.408	0.009713				1.85408	2.01016	2.09278	1.8152
925_DUP	2	2493201	2521000	11.179	0.01079				2.11111	2.02444	2.16375	2.1017
926_DEL	2	2519801	2533600	1.3673	0.7132				2.00136	1.97427	2.00417	1.91801
927_DEL	2	2575401	2577000	60.111	5.57e-13				2.03816	1.82627	0.972789	1.21088
928_DEL	2	2598601	2612800	66.312	2.63e-14				1.881	1.91875	1.1547	1.16156
929_DEL	2	2764801	2772200	2.0387	0.5644				1.74294	1.82498	1.97124	1.87067
930_DEL	2	2901001	2907600	95.734	2.2e-16				1.94895	1.79842	1.06095	0.865085
931_DEL	2	2961601	2966000	3.5959	0.3085				1.93669	1.98341	2.00905	1.81592
932_DEL	2	3083801	3094600	39.455	1.39e-08				1.99751	1.87617	1.76724	1.53164
933_DEL	2	3089201	3093400	34.479	1.57e-07				2.14455	1.9156	1.66038	1.27721
934_DEL	2	3269801	3274800	10.86	0.01251				2.05058	2.00143	1.96404	1.86749
935_DUP	2	3289201	3296200	9.3581	0.02489				2.27317	2.31663	2.53923	2.42344
936_DEL	2	3367601	3379600	15.044	0.001779				2.05547	2.00005	2.0651	1.88924
937_DUP	2	3533401	3546000	21.143	9.83e-05				2.17779	2.14319	2.24446	2.1401
938_DEL	2	3795401	3796800	6.8892	0.07552				1.72348	1.95242	1.70857	1.67322
939_DEL	2	4142801	4144800	10.221	0.01678				1.19926	1.35194	1.62103	0.81764
940_DUP	2	4249801	4268200	27.396	4.86e-06				2.0652	2.61315	2.34386	2.19251
941_DEL	2	4420601	4423200	10.501	0.01475				0.865159	0.859941	1.0089	0.924613
942_DUP	2	4426001	4469000	2.7827	0.4264	SAP130			2.07227	2.03416	2.16172	2.07946
943_DEL	2	4432601	4435200	24.509	1.96e-05				2.00252	2.02259	1.97526	1.75931
944_DUP	2	4455001	4468800	1.4645	0.6905	SAP130			2.14982	2.12644	2.23912	2.20322
945_DUP	2	4590601	4600800	1.3877	0.7084				2.07352	2.11637	2.19314	2.1443
946_DUP	2	4768801	4796200	0.8494	0.8376	WDR33,SFT2D3			2.039	2.09753	2.09725	2.04191
947_DUP	2	4848801	4865000	0.2059	0.9766	LIMS2			2.04716	2.00025	2.18378	2.0324
948_DEL	2	4920401	4928600	8.6173	0.03484	MYO7B			2.23537	1.95874	2.19825	1.62065
949_DUP	2	5129001	5150400	8.2923	0.04034				2.14345	2.1732	2.22409	2.15816
950_DUP	2	5291201	5313600	2.816	0.4209	CYP27C1			2.04975	2.03998	2.08734	2.08641
951_DEL	2	5428801	5438600	1.2553	0.7398	BIN1			1.76134	1.86266	1.81101	1.88886
952_DEL	2	5461601	5472800	1.3845	0.7092	MIR2350,BIN1			1.91487	1.89843	1.9599	1.89102
953_DEL	2	5522801	5524600	2.0936	0.5532				0.892975	0.880188	1.48056	1.60135
954_DUP	2	5665601	5684000	2.6827	0.4432	NAB1			2.06147	2.105	2.15155	2.06773
955_DUP	2	5684601	5698000	1.0536	0.7883				2.07756	2.10848	2.09257	2.06538
956_DEL	2	5917001	5921400	2.2897	0.5145				2.17277	2.023	2.26055	1.9591
957_DEL	2	6424001	6431800	5.0197	0.1704				1.7384	1.96486	1.92577	1.8759
958_DEL	2	6810401	6813600	0.44788	0.9302				1.76571	1.79149	1.73747	1.67567
959_DUP	2	6986001	6988400	1.4541	0.6929				2.22984	2.53201	2.8268	2.28643
960_DEL	2	7390601	7426600	4.7449	0.1915	COL3A1			2.03409	2.19307	2.10773	1.99102
961_DEL	2	7500401	7503200	4.668	0.1978				1.30044	1.67012	1.24481	1.35693
962_DUP	2	7535801	7563800	1.3942	0.7069				2.0946	2.013	2.24209	2.1475
963_DEL	2	7947401	7983000	26.456	7.66e-06	GULP1			0.845999	0.836841	0.875757	0.841827
964_DEL	2	8055401	8057600	70.527	3.29e-15	GULP1			0.452837	0.791288	1.19078	1.44996
965_DUP	2	8057801	8074000	7.8545	0.04912	GULP1			2.07249	2.07535	2.08021	2.08172
966_DEL	2	8246801	8251400	5.717	0.1262				1.88645	1.73985	1.80101	1.75276
967_DEL	2	8324401	8329600	0.58449	0.9				1.9516	2.07001	2.01694	2.00987
968_DEL	2	8434401	8436200	61.548	2.75e-13				1.00297	1.52258	1.86171	1.85859
969_DEL	2	8541401	8543800	15.824	0.001232				1.8057	1.83924	1.75755	1.25967
970_DEL	2	8569001	8586000	6.8203	0.07785				1.99723	1.98201	2.08776	2.01748
971_DUP	2	8643001	8660200	2.2336	0.5254			ASI-AFT	2.0348	2.27645	2.00889	1.90981
972_DEL	2	8643201	8648800	7.7368	0.05178			ASI-AFT	1.98839	2.51376	1.77961	1.5169
973_DEL	2	8830801	8836400	10.099	0.01774	TFPI			2.0832	2.20449	2.11742	2.23902
974_DEL	2	9398601	9400400	102.95	2.2e-16		ASI-AFT	ASI-AFT	2.01098	1.79187	0.808482	0.504321
975_DEL	2	9540601	9547400	9.4461	0.02391				1.98423	1.87467	1.93342	1.80215
976_DEL	2	10262001	10280200	18.686	0.0003175				2.12167	1.95062	1.94474	1.88616
977_DEL	2	10262601	10269200	43.378	2.05e-09				2.01973	1.73967	1.40314	1.37254
978_DEL	2	10430001	10445400	0.48099	0.923				2.07499	1.82107	2.10075	2.0046
979_DUP	2	10588801	10618600	20.63	0.0001257	FSIP2			2.03379	2.27862	2.09215	2.02948
980_DEL	2	10713401	10715000	36.773	5.14e-08			ASI-AFT	2.06183	2.02769	1.52136	1.18025
981_DEL	2	10766801	10783200	6.7943	0.07875				2.04175	1.91376	1.98817	2.08771
982_DEL	2	10784401	10795400	6.0438	0.1095				2.01655	1.914	1.94382	1.95776
983_DEL	2	10808801	10812600	72.108	1.51e-15			ASI-AFT	2.07534	2.04849	1.49487	1.21913
984_DEL	2	10992001	10995800	9.4162	0.02424				1.94589	2.01304	1.87271	1.57277
985_DUP	2	10993201	11003000	1.5972	0.66				2.26004	2.23166	2.36659	1.88841
986_DEL	2	11184001	11195400	91.735	2.2e-16			ASI-AFT	2.03019	1.93602	1.46211	1.09151
987_DEL	2	11300401	11305800	1.9301	0.587				1.80366	1.98039	2.04036	2.07442
988_DEL	2	11300401	11315000	9.5466	0.02284				1.84245	2.0323	2.11971	2.16395
989_DEL	2	11319601	11323800	16.472	0.0009072				1.34435	1.6665	1.85139	1.90814
990_DEL	2	11374201	11402400	10.836	0.01265				2.05557	2.07428	2.09555	2.04536
991_DEL	2	11500201	11509200	1.4537	0.693				1.72852	1.45216	1.66694	1.6658
992_DEL	2	11506001	11507400	10.532	0.01454				0.864836	0.130414	0.478424	0.65771
993_DEL	2	11552201	11555200	22.424	5.32e-05			ASI-AFT	1.36544	0.180892	1.16331	1.31609
994_DEL	2	11614001	11616000	29.983	1.39e-06	ZNF804A	ASI-AFT	ASI-AFT	1.84821	1.94372	1.46732	0.690372
995_DUP	2	11908801	11919800	2.2081	0.5304	ZNF804A			2.09832	2.09557	2.09586	2.09041
996_DUP	2	11920401	11929400	3.9284	0.2693				2.13049	2.07527	2.11907	2.10675
997_DEL	2	11990001	11994000	3.1449	0.3698				1.76859	1.83064	1.85372	1.8172
998_DEL	2	12383401	12387400	6.1822	0.1031				1.89957	2.0053	1.79511	1.92412
999_DEL	2	12432201	12435000	52.579	2.26e-11				1.83994	2.00954	1.34539	1.44911
1000_DUP	2	12536401	12555600	4.0379	0.2574				2.16535	2.12479	2.27081	2.02423
1001_DEL	2	12539601	12544200	1.8574	0.6025				2.08073	2.06368	2.19448	1.82509
1002_DEL	2	12586001	12591800	3.5398	0.3156				1.98173	1.95511	1.88275	1.72083
1003_DEL	2	13017201	13018800	20.166	0.0001568				1.73544	2.08022	1.71195	1.46429
1004_DEL	2	13045601	13049400	3.859	0.2771				2.00764	1.94396	2.09719	1.90924
1005_DEL	2	13094001	13098600	3.8952	0.273				1.56254	1.48994	1.69282	1.95066
1006_DEL	2	13316001	13321400	14.285	0.002542				1.95058	1.85811	2.12392	1.83482
1007_DUP	2	13693601	13706600	9.6415	0.02187	FRZB			2.14864	2.17136	2.19504	2.12322
1008_DEL	2	13782201	13788400	9.9848	0.0187				2.0639	2.27726	2.05662	1.68525
1009_DEL	2	14293401	14303600	9.4048	0.02437	PDE1A			1.98373	1.99745	2.14888	2.09552
1010_DEL	2	14408801	14415200	2.3763	0.4981	LOC101905179,PDE1A			1.21132	1.09504	1.03063	1.0393
1011_DEL	2	14485401	14488200	1.737	0.6287	PPP1R1C			1.66919	1.7524	1.65842	1.67121
1012_DUP	2	14669001	14690200	3.5046	0.3202	SSFA2			2.10101	2.15725	2.13352	2.07694
1013_DEL	2	15134001	15156400	3.35	0.3407	ITGA4			2.02032	2.13301	2.14277	2.05927
1014_DEL	2	15347801	15352000	2.7577	0.4305	LOC101905778			2.04545	2.04407	2.13238	2.052
1015_DEL	2	15372001	15373600	23.912	2.61e-05				1.20525	1.11516	1.56938	1.50873
1016_DUP	2	15720401	15730800	2.7156	0.4376	UBE2E3			2.15031	2.18514	2.15975	2.12472
1017_DUP	2	15731801	15743800	7.2533	0.06425				2.08289	2.03581	2.18822	2.13152
1018_DEL	2	16218001	16249000	2.2014	0.5317				2.0415	2.1299	2.15329	2.03788
1019_DEL	2	16370801	16373400	29.075	2.16e-06	LOC112442542			1.88508	1.32315	1.64677	1.16192
1020_DEL	2	16498401	16505200	1.0062	0.7998				1.38947	1.36248	1.45503	1.4217
1021_DUP	2	16762401	16766000	13.082	0.004463				2.44312	2.26107	2.42044	2.43576
1022_DEL	2	17592001	17597000	2.3893	0.4956	LOC112442543,LOC112442544			2.00646	2.13393	2.04153	2.0438
1023_DEL	2	17652001	17654600	10.608	0.01405	SESTD1			2.01463	1.85917	1.79203	1.57441
1024_DEL	2	17695401	17698400	26.346	8.07e-06	SESTD1			0.730288	1.56192	1.26773	1.52882
1025_DEL	2	17817801	17820400	2.5033	0.4747	CCDC141			1.99882	2.03305	1.9215	1.95199
1026_DUP	2	18048801	18109600	8.0906	0.04418	TTN			2.04928	2.21164	2.10609	2.02351
1027_DUP	2	18110001	18211200	5.5366	0.1365	TTN,LOC112442545			2.04415	2.3034	2.14894	1.99244
1028_DUP	2	18143201	18165800	8.9788	0.02957	TTN			2.05075	2.35148	2.10063	2.00173
1029_DUP	2	18228201	18303200	5.1704	0.1597	TTN,LOC112442546			2.02174	2.32301	2.06333	1.96423
1030_DUP	2	18409401	18448400	0.17383	0.9817	PLEKHA3,PRKRA,PJVK,FKBP7			2.11072	2.17298	2.16268	2.07139
1031_DEL	2	18728401	18732200	3.5757	0.3111				2.01524	1.99599	2.0653	1.95394
1032_DUP	2	18771201	18786400	5.4499	0.1417	RBM45,CYCT			2.0943	2.08265	2.13515	2.07701
1033_DUP	2	18816401	18929800	3.9376	0.2683	PDE11A			2.06513	2.11188	2.17024	2.07754
1034_DUP	2	19608201	19637000	1.6417	0.65	NFE2L2			2.05157	2.16016	2.07565	2.06277
1035_DUP	2	19682601	19687400	1.5962	0.6603				2.08959	2.00974	2.2548	2.0876
1036_DUP	2	19898601	19916400	0.49259	0.9205				2.1095	2.13797	2.21276	2.10879
1037_DUP	2	20252201	20264400	18.838	0.0002953	LOC112442549,LOC112442548			2.01033	2.1645	2.07571	2.05068
1038_DUP	2	20416201	20429800	5.9876	0.1122				2.00351	2.09276	2.04978	1.98634
1039_DUP	2	20718001	20753200	2.4234	0.4893	HOXD1,HOXD3			1.97816	2.10186	2.05536	2.01061
1040_DEL	2	20747201	20755800	4.862	0.1822				1.74883	1.9314	1.8054	1.82622
1041_DUP	2	20765801	20775800	5.1414	0.1617	HOXD4			1.91584	2.01857	1.98092	1.96963
1042_DEL	2	20805001	20834200	11.05	0.01146	HOXD12,EVX2,HOXD11,HOXD13			1.75204	1.99156	1.91827	1.86566
1043_DEL	2	20824001	20834200	3.8824	0.2745	EVX2			1.74274	1.95314	1.85613	1.82471
1044_DEL	2	20918201	20930000	0.56384	0.9047	LNPK			2.0359	1.93871	2.25598	1.95431
1045_DEL	2	21082201	21083600	26.21	8.62e-06				1.51013	1.58741	1.06953	0.935811
1046_DEL	2	21698801	21710400	0.63346	0.8887				2.16712	2.07013	2.32072	2.22298
1047_DUP	2	21843601	21850600	4.0032	0.2611	CHN1			2.12144	2.14728	2.1706	2.11995
1048_DUP	2	22130401	22141000	1.9043	0.5925	WIPF1			2.07489	2.08086	2.13255	2.06253
1049_DEL	2	22160001	22163000	22.365	5.48e-05	WIPF1			2.06047	1.9572	1.67697	1.45463
1050_DEL	2	22448001	22455800	11.305	0.01018	SP9			1.73742	2.00286	1.93312	1.92506
1051_DEL	2	22449001	22450600	8.538	0.03611	SP9			1.63251	2.24168	2.21862	1.92488
1052_DUP	2	22517001	22534800	1.8421	0.6058	OLA1			2.09761	2.10858	2.15679	2.066
1053_DUP	2	22789601	22797000	30.744	9.62e-07	SP3			2.25007	2.36679	2.52788	2.5028
1054_DEL	2	23065801	23070200	4.3796	0.2233				2.04645	2.00908	2.20008	1.88944
1055_DUP	2	23562601	23583600	3.9273	0.2694	MAP3K20,LOC112443731			2.06635	2.12408	2.16403	2.10132
1056_DEL	2	23972201	23974000	8.2022	0.04201				1.62869	1.4243	1.44246	1.48588
1057_DEL	2	24448401	24468800	6.4472	0.09177	DLX1,DLX2			1.74979	1.88936	1.81391	1.86211
1058_DEL	2	24572201	24599000	5.4564	0.1413	HAT1			2.03233	2.12566	2.16093	1.97252
1059_DEL	2	24898201	24902400	3.5762	0.311				1.68659	2.01244	1.6053	1.83087
1060_DUP	2	24934201	24949600	12.576	0.005648	LOC100297358,CYBRD1			2.09676	2.02686	2.19479	2.17114
1061_DUP	2	25026601	25042000	1.5342	0.6744	DCAF17,METTL8			2.10231	2.0954	2.14992	2.02006
1062_DUP	2	25259201	25270800	3.2815	0.3502	TLK1			2.0689	2.03243	2.13197	2.07169
1063_DUP	2	25271601	25280000	9.3055	0.02549	TLK1			2.06574	2.05358	2.11573	2.05205
1064_DEL	2	25411801	25430400	3.0285	0.3872	TLK1			2.02547	2.10937	2.18165	1.99014
1065_DUP	2	25516001	25527400	0.72459	0.8674	GORASP2,LOC101905343			1.97041	1.96595	1.96455	2.00715
1066_DEL	2	25527001	25529000	8.4447	0.03766	GORASP2,LOC101905343			2.01795	0.782613	1.4566	1.55438
1067_DUP	2	25607601	25637000	4.9323	0.1768	GAD1			2.07435	2.24025	2.09926	2.05216
1068_DEL	2	25637201	25651800	4.505	0.2118	GAD1			1.8564	1.99877	1.92485	1.93269
1069_DUP	2	25715401	25730600	1.7575	0.6242	SP5			2.10948	2.18124	2.18329	2.09005
1070_DEL	2	26078801	26081000	19.252	0.0002425	MYO3B			1.79126	1.58779	2.0841	1.98669
1071_DUP	2	26510801	26560000	0.95799	0.8114	LOC112443694,UBR3,SSB,LOC112442557,METTL5			2.11562	2.07625	2.2101	2.13197
1072_DUP	2	26689401	26707600	0.51174	0.9163	PPIG,FASTKD1			2.05234	2.04544	2.13005	2.05136
1073_DEL	2	26790401	26791800	7.4398	0.05913				1.8688	1.61704	1.19036	0.743505
1074_DUP	2	27381601	27389800	35.79	8.3e-08	CERS6		ASI-AFT	3.14356	3.39618	3.2582	2.74828
1075_DUP	2	27666001	27677000	15.99	0.001139	CERS6			2.44645	2.31116	2.76664	2.5829
1076_DUP	2	27713401	27720600	9.6049	0.02224				2.11549	2.21637	2.14849	2.07507
1077_DUP	2	27751601	27757200	4.963	0.1745				2.20581	2.18681	2.34376	2.19728
1078_DUP	2	27879601	27889600	8.8775	0.03097	STK39			2.10033	2.08154	2.18713	2.17676
1079_DEL	2	28406001	28407800	12.763	0.005178	B3GALT1			0.942591	0.985654	0.587591	0.443551
1080_DUP	2	28426001	28443800	6.4769	0.09058	B3GALT1			2.06124	2.25285	2.09826	2.02378
1081_DEL	2	28554601	28560200	4.6929	0.1957	B3GALT1			2.13679	2.04198	1.87318	1.69446
1082_DEL	2	28577601	28583000	6.5901	0.08617	B3GALT1			2.07692	2.00681	1.97058	2.02035
1083_DUP	2	28932001	28943000	1.2437	0.7425	B3GALT1			2.01567	1.94012	1.98883	2.00729
1084_DEL	2	29550201	29557200	12.676	0.005393				1.9905	1.95351	1.81298	1.46317
1085_DEL	2	29742201	29745200	1.6292	0.6528				2.09574	2.17122	2.18851	2.03989
1086_DEL	2	29754601	29757400	9.5486	0.02282				2.1282	2.42587	2.12342	1.88715
1087_DUP	2	29762801	29785000	1.1666	0.761				2.09442	2.09384	2.25177	2.16564
1088_DEL	2	30215601	30224200	3.5021	0.3205	SCN1A			2.04247	2.17525	2.11444	2.09339
1089_DUP	2	30332201	30345000	0.78529	0.853	TTC21B			2.07578	2.045	2.0817	2.04368
1090_DEL	2	30769401	30770800	77.597	2.2e-16	CSRNP3		ASI-AFT	1.93514	1.95153	0.882022	0.867145
1091_DUP	2	31668801	31681600	2.0371	0.5647				2.05805	2.12687	2.16384	2.08995
1092_DUP	2	31913201	31929000	18.907	0.0002858				2.20854	2.08911	2.29569	2.16341
1093_DEL	2	31997801	31999200	68.078	1.1e-14			ASI-AFT	2.06804	2.01634	1.04642	0.950408
1094_DEL	2	32384001	32387000	3.0514	0.3838				1.92012	1.92783	1.96513	2.07769
1095_DEL	2	32517401	32520000	10.336	0.01592				1.67552	1.24699	1.39804	1.38106
1096_DEL	2	33762201	33771400	51.217	4.4e-11				2.0386	1.99382	1.57686	1.36539
1097_DEL	2	33798801	33800800	13.086	0.004453				1.59866	2.1473	2.03533	2.06679
1098_DEL	2	34924001	34927000	16.182	0.00104				1.91195	1.74032	1.75773	1.4107
1099_DUP	2	34953001	34960200	5.2748	0.1527				2.05269	2.08332	2.03672	2.04377
1100_DUP	2	34961201	34982200	11.026	0.01159	TBR1,PSMD14			2.00578	2.10428	2.07196	2.00448
1101_DEL	2	34990001	34992400	11.113	0.01113	PSMD14			2.01606	2.29204	2.01512	1.94361
1102_DEL	2	35516001	35534200	10.814	0.01277				1.98494	2.03634	1.9408	1.82229
1103_DEL	2	35517201	35522600	11.931	0.007624				2.09953	2.24951	2.05321	2.10716
1104_DEL	2	35530401	35534000	11.59	0.008927			ASI-AFT	1.89168	1.99968	1.36499	0.942077
1105_DUP	2	35879601	35913600	18.06	0.0004276	RBMS1			2.06665	2.21643	2.1382	2.02446
1106_DEL	2	36569601	36583200	3.8224	0.2813	MARCH7,CD302			2.03328	2.1568	2.146	2.03737
1107_DEL	2	37017001	37041800	10.643	0.01382	BAZ2B			2.0208	2.16705	2.19836	2.01907
1108_DUP	2	37415201	37443400	2.1878	0.5344				2.08137	2.10585	2.24372	2.13889
1109_DEL	2	38465801	38468400	55.78	4.68e-12	LOC101907729,ACVR1			1.02857	1.65163	1.56273	1.37967
1110_DEL	2	38680201	38689400	3.1505	0.369				1.87591	1.91236	1.92937	1.83361
1111_DUP	2	39998201	40009400	0.94235	0.8152				2.30829	2.31059	2.5045	2.40068
1112_DEL	2	40000001	40002200	0.93528	0.8169				1.9681	2.14839	2.24306	2.14164
1113_DEL	2	41239201	41243400	10.614	0.01401	KCNJ3			2.03545	1.90308	1.94168	1.4111
1114_DUP	2	41364601	41378200	5.8609	0.1186	KCNJ3			2.08238	2.10684	2.12109	2.03547
1115_DEL	2	41488001	41494400	8.0231	0.04554				2.06887	2.12794	2.10562	2.05713
1116_DEL	2	41577201	41580400	20.112	0.0001609				2.03411	2.00272	1.76494	1.53231
1117_DEL	2	41630001	41641400	0.39316	0.9417				2.01995	2.0246	2.16098	2.05285
1118_DUP	2	42132401	42142800	3.74	0.2909	GALNT13			2.14353	2.28379	2.23308	2.16929
1119_DUP	2	42962801	42979600	12.082	0.007108				2.18771	2.13269	2.33339	2.17572
1120_DEL	2	43064801	43066800	6.0001	0.1116				2.036	2.17039	1.93541	1.65007
1121_DEL	2	43166401	43168000	3.6502	0.3018				2.33505	2.18574	1.91472	1.6362
1122_DEL	2	43254801	43257200	21.933	6.74e-05				1.66238	1.04525	1.53577	1.34385
1123_DEL	2	43268001	43269200	11.301	0.01021	LOC785568			1.17874	0.493427	0.636859	0.511474
1124_DEL	2	43278001	43289200	1.0249	0.7952				1.99936	1.85068	2.0963	1.93748
1125_DUP	2	43938201	43949800	2.4524	0.484				2.12962	2.38713	2.3241	2.16702
1126_DEL	2	43939801	43945800	5.511	0.138				1.67831	1.93273	1.49863	1.44831
1127_DUP	2	43946001	43950400	4.7952	0.1874				2.77986	2.98727	3.53559	3.20774
1128_DUP	2	43992801	43997600	16.384	0.0009458				2.75281	2.96399	2.86496	2.62329
1129_DUP	2	44554201	44565800	7.3913	0.06042	NEB			2.24421	2.4085	2.31122	2.08189
1130_DUP	2	44643801	44682000	2.5047	0.4744	NEB,RIF1			2.02527	2.24248	2.15253	2.00269
1131_DUP	2	44716001	44725200	0.7078	0.8714	RIF1			2.10251	2.06227	2.2241	2.10397
1132_DUP	2	44820801	44832200	8.2146	0.04178	NMI			2.09385	2.0733	2.11541	2.13269
1133_DUP	2	44850201	44862800	2.4399	0.4863	RBM43			2.09787	2.11571	2.19979	2.18723
1134_DEL	2	44933801	44936600	3.7965	0.2843				2.1345	2.32615	1.87885	1.97716
1135_DEL	2	45143801	45147800	0.36909	0.9466				2.07698	2.02642	2.09822	2.09678
1136_DUP	2	45170201	45187400	5.3408	0.1485				2.12264	2.04723	2.26515	2.15852
1137_DUP	2	45246601	45260000	23.527	3.14e-05				2.35056	2.39017	2.48266	2.43998
1138_DUP	2	45305601	45313800	25.136	1.45e-05				2.36831	2.43475	2.76976	2.58279
1139_DEL	2	45468001	45474400	8.5709	0.03558				2.00472	2.1433	2.02868	2.03101
1140_DEL	2	45957201	45968200	1.9457	0.5838				2.09748	1.9335	1.72026	1.64329
1141_DEL	2	46357201	46363000	49.559	9.92e-11	LOC104968526		ASI-AFT	1.44861	1.7334	0.980699	0.745945
1142_DEL	2	46377001	46388800	7.9063	0.04799	LOC104968526			1.69014	2.04151	2.12437	2.01546
1143_DUP	2	46541401	46544400	25.663	1.12e-05			ASI-AFT	2.5459	2.35794	2.62764	2.89161
1144_DEL	2	46822401	46825600	10.579	0.01423				0.508084	0.784265	0.824416	0.670854
1145_DUP	2	46857201	46864200	6.9549	0.07335				2.14288	2.10409	2.14575	2.19078
1146_DEL	2	47322001	47324200	15.054	0.001771	KIF5C			1.97826	2.37833	2.37361	2.29811
1147_DEL	2	47433401	47459400	6.157	0.1042	EPC2			2.02073	2.19821	2.21624	2.09924
1148_DEL	2	48106801	48108800	9.8152	0.0202	LOC107132255			1.76708	2.019	2.12052	2.01588
1149_DUP	2	48375201	48380200	5.8308	0.1201				2.14321	2.24359	2.1919	2.11226
1150_DEL	2	48488201	48509000	2.1806	0.5358				1.96537	2.14695	2.12216	2.00908
1151_DEL	2	50173201	50175200	47.9	2.24e-10		ASI-AFT	ASI-AFT	1.4462	0.313331	1.73515	1.96201
1152_DEL	2	50520201	50546800	10.93	0.01211				1.99186	2.11422	2.22553	2.09902
1153_DEL	2	51263801	51269800	30.987	8.55e-07				2.01141	1.9616	1.63575	1.25175
1154_DEL	2	51400001	51401600	30.945	8.73e-07	LOC104971220			2.01334	2.16938	1.28891	1.23257
1155_DEL	2	52167001	52179800	13.362	0.003915	ZEB2,LOC101904069,LOC613677			1.70452	1.93624	1.90223	1.88833
1156_DEL	2	52175801	52178200	91.688	2.2e-16	ZEB2,LOC613677			0.964423	1.76576	1.58871	1.43532
1157_DUP	2	52358801	52371600	1.7023	0.6364				2.12202	2.17061	2.18996	2.1152
1158_DUP	2	52432201	52435200	31.784	5.81e-07	GTDC1			2.014	1.96324	2.8625	2.82397
1159_DUP	2	52799601	52817800	10.755	0.01313	GTDC1			2.05037	2.14371	2.10232	2.03785
1160_DEL	2	53578401	53582600	5.8305	0.1202	ARHGAP15			1.99492	2.06302	2.10206	2.03362
1161_DEL	2	53880401	53901800	7.5049	0.05743				2.08159	2.03088	2.17848	1.83893
1162_DEL	2	54229201	54232200	0.8898	0.8279				1.99536	2.02673	2.02891	2.04955
1163_DUP	2	54252201	54277200	15.509	0.001429				2.28284	2.24017	2.36641	2.321
1164_DEL	2	54355201	54357800	1.0112	0.7985				2.12123	1.90031	2.16792	2.07603
1165_DUP	2	54443201	54454000	2.7443	0.4328				2.11575	2.08732	2.14512	1.94479
1166_DUP	2	54449201	54457800	2.1528	0.5413				2.06023	2.08799	2.31307	1.83448
1167_DEL	2	54457601	54459600	14.512	0.002285				1.30675	1.36748	1.36922	1.0615
1168_DEL	2	54537001	54561400	3.8143	0.2822				1.95835	2.07282	2.06471	2.01791
1169_DEL	2	54577801	54581600	8.3514	0.03928				2.09224	1.98424	2.16779	1.73832
1170_DEL	2	54681801	54695400	2.1042	0.5511				2.0553	2.04932	2.13208	2.02898
1171_DEL	2	54788601	54793800	3.1222	0.3732				2.00648	2.07831	2.09649	2.05773
1172_DEL	2	54828401	54830800	16.387	0.0009445				1.69845	1.98727	1.99735	1.45
1173_DUP	2	54851601	54857000	4.6491	0.1994				2.11672	2.11762	2.11886	2.02413
1174_DEL	2	55123001	55148600	4.2541	0.2353				2.01588	2.17008	2.10806	1.99128
1175_DEL	2	55711401	55721200	3.4416	0.3284				1.67199	1.32553	1.51562	1.54121
1176_DEL	2	56254401	56288400	3.9141	0.2709				2.04525	2.11423	2.1451	2.05483
1177_DEL	2	57176401	57183000	33.112	3.05e-07				1.09119	1.68301	1.54726	1.47904
1178_DEL	2	57372001	57373200	15.116	0.00172				2.01797	2.12144	1.42856	1.70307
1179_DEL	2	57518201	57524600	5.4199	0.1435				1.38688	1.69193	1.53634	1.44314
1180_DUP	2	57523001	57545600	15.416	0.001494				2.14959	2.15164	2.15449	2.15802
1181_DEL	2	57809201	57817400	0.20229	0.9772				1.98597	2.00537	2.03505	2.02553
1182_DEL	2	57848601	57858800	5.6065	0.1324				1.54746	1.49187	1.53201	1.56696
1183_DEL	2	58238601	58250800	2.7721	0.4281				2.0423	2.02442	2.21804	2.102
1184_DEL	2	58244801	58247600	8.5126	0.03652				2.0215	1.8462	2.22131	2.17482
1185_DEL	2	59418801	59422000	11.334	0.01005				2.1298	2.14427	2.18282	2.09209
1186_DEL	2	59590801	59597000	11.963	0.007511	THSD7B			2.01018	1.9553	1.99158	1.61453
1187_DEL	2	60036801	60039200	7.2051	0.06564	THSD7B			1.98062	1.94049	1.9114	1.6324
1188_DUP	2	60715001	60759200	5.1733	0.1595				2.05901	2.06128	2.09297	2.03219
1189_DEL	2	60738201	60741800	3.933	0.2688				1.9099	2.27605	1.6862	1.75499
1190_DUP	2	61018001	61027400	0.26917	0.9657	LOC104971237			2.31146	2.29663	2.64019	2.27196
1191_DEL	2	61036201	61047400	4.8037	0.1867				2.06344	2.14419	2.11546	2.07159
1192_DUP	2	61550601	61576000	10.445	0.01514	LCT			2.0156	2.09455	2.02233	2.01061
1193_DEL	2	61661801	61663200	99.586	2.2e-16	R3HDM1	ASI-AFT	ASI-AFT	0.53579	0.557288	1.79038	1.85208
1194_DEL	2	61994801	62004400	2.8932	0.4084	ZRANB3			2.04751	1.93864	2.17312	2.0728
1195_DEL	2	62185601	62193200	11.575	0.008991	RAB3GAP1			2.04497	1.98289	2.08563	1.8081
1196_DEL	2	62314001	62340600	3.7092	0.2946	CCNT2,MAP3K19			2.00379	2.23736	2.12407	1.95364
1197_DUP	2	62507201	62523000	2.6184	0.4543	TMEM163			1.97665	2.0643	2.09907	2.00816
1198_DEL	2	62972001	62974600	22.237	5.82e-05	MGAT5		ASI-AFT	1.99788	1.94854	1.44798	0.821456
1199_DEL	2	63163201	63175200	18.419	0.0003605	MGAT5			1.72648	2.02011	2.06107	1.97297
1200_DEL	2	63785601	63787200	5.1192	0.1633	NCKAP5			1.98738	2.04956	1.76995	1.64142
1201_DUP	2	64316601	64325400	45.075	8.92e-10	NCKAP5			2.4787	2.27278	2.33666	2.09055
1202_DEL	2	64321201	64324400	2.9356	0.4017	NCKAP5			2.07283	1.92913	1.95649	1.75154
1203_DUP	2	65054401	65067400	12.186	0.006773	GPR39			2.04912	2.16933	2.4339	2.15927
1204_DEL	2	65617801	65619200	6.442	0.09198				1.92809	1.84339	1.97456	1.29131
1205_DUP	2	66727601	66733400	8.2079	0.0419				2.75204	2.96145	2.93067	2.40208
1206_DUP	2	66947601	66956800	1.7698	0.6215				2.10343	2.15603	2.10717	2.09279
1207_DEL	2	67293401	67299600	26.475	7.59e-06	DPP10			2.35273	1.91893	2.24759	1.7937
1208_DEL	2	67648401	67675200	1.8054	0.6138	DPP10			2.0698	2.17241	2.14704	2.0594
1209_DEL	2	67776401	67790200	4.9854	0.1729				2.03788	1.65668	1.95482	2.0092
1210_DEL	2	67952201	67956200	8.6459	0.03439				1.52322	1.76842	1.58348	1.4006
1211_DEL	2	68167801	68175600	26.725	6.72e-06				1.77693	1.8919	2.17754	2.14436
1212_DEL	2	68365801	68380600	3.3893	0.3354				1.74725	1.81474	1.7618	1.71201
1213_DEL	2	68366001	68372200	0.63776	0.8877				1.54927	1.61869	1.5093	1.48568
1214_DEL	2	68441801	68451600	0.4389	0.9321				2.04363	2.13206	2.11376	2.02008
1215_DEL	2	69001201	69007600	8.023	0.04554				1.57431	1.4387	1.8232	1.94327
1216_DUP	2	69657001	69669400	4.6782	0.1969	CCDC93			2.12928	2.18128	2.15362	2.0818
1217_DUP	2	69787801	69801000	3.3036	0.3471	LOC107131416			2.08384	2.1583	2.12399	2.04364
1218_DUP	2	70480801	70486400	13.136	0.004352				2.2444	2.31748	2.33081	2.35107
1219_DUP	2	70603601	70613800	3.3313	0.3433	EN1,LOC104971255			1.91854	2.02348	1.96915	1.98226
1220_DEL	2	70608201	70622800	0.95736	0.8116	EN1,LOC104971255			1.67001	1.91211	1.80889	1.84964
1221_DEL	2	70807801	70811000	7.4782	0.05812				2.0561	1.99947	1.87259	1.90292
1222_DEL	2	71234801	71239800	7.1381	0.06763	TMEM37			1.59553	1.69965	1.67457	1.72469
1223_DUP	2	71416401	71433200	7.0215	0.07121	CFAP221			2.21325	2.1606	2.37052	2.13496
1224_DUP	2	71529601	71554600	3.2298	0.3575	PTPN4			2.04842	2.05506	2.11892	2.0393
1225_DEL	2	72106201	72109000	11.036	0.01153	INHBB			1.61851	2.10659	2.03854	1.84238
1226_DEL	2	72106601	72115800	9.3012	0.02554	INHBB			1.77803	2.00286	1.95733	1.90268
1227_DEL	2	72240001	72244200	100.59	2.2e-16		ASI-AFT	ASI-AFT	1.80289	1.85643	1.18156	1.0672
1228_DEL	2	72379401	72393600	7.7191	0.05219				1.90215	1.98098	1.96478	1.95531
1229_DEL	2	72491001	72500400	5.8419	0.1196				1.73976	1.84979	1.81046	1.84917
1230_DUP	2	72998801	73103600	1.7473	0.6265	TFCP2L1,CLASP1			2.05606	2.08556	2.09673	2.05293
1231_DEL	2	73031201	73048400	3.7238	0.2929				2.11096	2.14049	1.98184	2.01385
1232_DUP	2	73133601	73152200	10.689	0.01353	CLASP1			2.08069	2.15676	2.11562	2.04821
1233_DUP	2	73336001	73342000	2.5303	0.4698	CLASP1			2.67166	2.72126	3.04463	2.9649
1234_DEL	2	73440601	73443400	60.118	5.55e-13			ASI-AFT	2.12892	2.05543	1.31007	1.09178
1235_DEL	2	73727401	73731800	6.5648	0.08714				2.03157	2.04357	2.09916	1.99379
1236_DEL	2	74378401	74381400	18.541	0.0003401			ASI-AFT	2.20835	2.29688	1.59402	1.07737
1237_DEL	2	75002601	75004600	32.04	5.13e-07				1.95193	1.81306	1.4572	1.19739
1238_DEL	2	75003001	75047200	4.8279	0.1848				1.97377	1.75716	1.95676	1.90641
1239_DEL	2	75006601	75010400	2.1866	0.5346				2.19404	1.83252	1.96783	1.5058
1240_DEL	2	75045601	75047400	5.8679	0.1182				1.14666	0.895822	1.18982	1.03285
1241_DEL	2	75045601	75050600	7.8775	0.04861				1.5768	1.26159	1.78734	1.58986
1242_DEL	2	75052401	75063400	0.96235	0.8104				2.00244	1.98277	1.97868	1.97729
1243_DEL	2	75107801	75120200	2.8372	0.4174				1.93059	2.1553	1.76641	1.47436
1244_DEL	2	75150801	75158800	0.32182	0.9559				1.96015	1.88058	1.98885	2.06764
1245_DEL	2	75358001	75371600	17.99	0.0004419			ASI-AFT	1.59647	1.51586	1.71084	1.79957
1246_DEL	2	75364601	75368000	44.544	1.16e-09		ASI-AFT	ASI-AFT	0.91557	0.480134	1.20858	1.65574
1247_DEL	2	75530001	75539000	7.3301	0.06209				1.74272	1.51037	1.68877	1.54694
1248_DEL	2	75808201	75815200	9.5543	0.02276				2.03275	2.03051	1.89062	1.77756
1249_DEL	2	76129601	76133200	37.582	3.47e-08	CNTNAP5			1.29114	0.923035	1.39078	1.56397
1250_DEL	2	76833401	76836600	1.3161	0.7253	CNTNAP5			1.90978	1.45283	1.85797	2.05241
1251_DEL	2	77013801	77020800	1.7226	0.6319				2.11783	2.08801	2.14316	2.06184
1252_DEL	2	77165401	77168400	1.6745	0.6426				1.81805	1.57356	1.65492	1.68807
1253_DEL	2	77165401	77176000	2.4854	0.4779				1.96697	1.86993	1.90834	1.98358
1254_DUP	2	77249601	77271600	0.36358	0.9477				2.07362	2.04282	2.08259	2.06805
1255_DUP	2	77514001	77525200	4.3115	0.2297				2.21475	2.05986	2.28776	2.10483
1256_DEL	2	77578401	77581000	33.028	3.18e-07	LOC789626			1.91705	1.78725	1.47023	1.39774
1257_DUP	2	77609401	77623200	5.1044	0.1643				1.97747	2.07179	2.14055	2.10895
1258_DEL	2	77609801	77622400	2.9071	0.4062				1.96201	2.05731	2.13448	2.10101
1259_DUP	2	77835001	77851000	7.6473	0.05389				2.0697	2.09877	2.15345	2.10777
1260_DEL	2	77875601	77880200	13.355	0.003929				1.72568	2.14305	2.30035	2.12126
1261_DEL	2	78008601	78029200	19.799	0.0001868				0.928278	0.877319	0.986753	0.94102
1262_DUP	2	78078601	78102200	1.7693	0.6216				2.02556	2.0724	2.15174	2.05434
1263_DEL	2	78163801	78178000	10.136	0.01745				1.12676	1.12605	1.08918	0.978107
1264_DUP	2	78174001	78185600	15.863	0.00121				1.74951	2.39779	1.88354	1.56058
1265_DEL	2	78318001	78322600	8.042	0.04515				2.15045	2.08597	2.13583	1.72732
1266_DEL	2	78367601	78369800	2.7035	0.4396				1.89119	2.06659	1.94428	2.12839
1267_DEL	2	79171801	79176000	1.9792	0.5767				2.06415	2.19199	2.27806	2.16901
1268_DEL	2	79390201	79400600	24.747	1.74e-05				1.54711	1.50159	1.22997	0.767735
1269_DEL	2	79451401	79490800	7.2236	0.0651	GLS			1.98841	2.20874	2.14472	1.98412
1270_DUP	2	79475001	79519200	21.868	6.95e-05	GLS,STAT1			2.01793	2.27509	2.14317	2.00294
1271_DUP	2	79782001	79804200	5.2761	0.1527	MYO1B			2.07642	2.14619	2.17154	2.13143
1272_DUP	2	80445801	80451600	13.206	0.004211				2.68079	2.59811	3.28438	2.94169
1273_DEL	2	81393601	81403200	12.695	0.005345				2.02357	1.95851	2.10955	2.04458
1274_DEL	2	81474801	81480800	1.2536	0.7402				1.97831	2.02098	1.88287	1.9999
1275_DEL	2	81632201	81638600	5.4415	0.1422				1.94245	1.80038	1.66839	1.71249
1276_DEL	2	81661001	81673800	3.6784	0.2983				1.93081	2.04487	2.1262	2.10024
1277_DEL	2	81750201	81755600	4.0731	0.2537				1.31421	1.70801	1.41907	1.73732
1278_DEL	2	81761001	81769000	9.4129	0.02428				1.66363	1.89954	1.77181	1.8864
1279_DEL	2	81873401	81876600	13.013	0.004608				1.46407	1.52749	2.06219	1.95026
1280_DEL	2	82242401	82250200	2.6336	0.4516				1.73072	1.67138	1.76475	1.69037
1281_DEL	2	82795201	82800200	3.4561	0.3265				2.09896	1.52295	1.64247	1.47248
1282_DEL	2	82801601	82810000	5.4714	0.1404				1.95961	1.92135	1.97725	1.95977
1283_DEL	2	82826001	82830000	8.4129	0.03821				2.11448	1.55744	2.1532	2.23431
1284_DEL	2	82904001	82906400	12.722	0.005279			ASI-AFT	1.44753	1.09428	1.55206	1.79424
1285_DEL	2	83071201	83082400	10.967	0.0119				1.8055	1.16364	2.10846	2.09448
1286_DEL	2	83596401	83598000	44.877	9.83e-10		ASI-AFT	ASI-AFT	2.08751	1.87442	1.38164	0.491163
1287_DUP	2	84299601	84328800	4.5827	0.205	SLC39A10			2.12166	2.13387	2.18926	2.12619
1288_DEL	2	84338201	84374600	11.117	0.01111	SLC39A10			2.03984	2.19177	2.14968	1.97955
1289_DUP	2	84948601	84961000	2.5678	0.4632	HECW2			2.07968	2.11824	2.23632	2.07694
1290_DEL	2	85412601	85414000	44.627	1.11e-09				1.93021	2.22569	1.2596	1.46002
1291_DUP	2	85499201	85507400	0.73974	0.8638	PGAP1			2.11203	1.9791	2.23936	2.091
1292_DEL	2	85650601	85656600	0.75472	0.8603	ANKRD44			1.96614	2.08718	2.06025	2.04284
1293_DEL	2	85998201	86004600	11.041	0.01151	SF3B1			2.01749	1.8291	2.25095	2.12663
1294_DEL	2	87146401	87152600	7.5414	0.0565				2.09425	2.04287	2.17046	1.99612
1295_DEL	2	87203401	87207800	6.3883	0.09417				1.92879	2.18727	2.10442	2.0739
1296_DEL	2	87670201	87687800	19.165	0.0002527				2.03903	2.03799	2.16982	2.13426
1297_DEL	2	87814001	87818800	2.2582	0.5206				1.98863	2.0145	2.05479	1.97106
1298_DEL	2	88046201	88057200	6.1046	0.1066				1.91479	1.98684	1.8873	1.93254
1299_DUP	2	88047201	88063000	6.9701	0.07286				2.02575	2.11117	2.00673	1.99929
1300_DUP	2	88173801	88189200	12.043	0.007239				2.03581	2.13721	2.08748	2.01715
1301_DUP	2	88732401	88740800	5.26	0.1537				2.27378	2.31418	2.41486	2.33742
1302_DUP	2	88825601	88839800	5.678	0.1284	SPATS2L			1.99878	2.0708	2.07884	2.00554
1303_DEL	2	88883401	88898400	9.6999	0.0213	SPATS2L			2.03158	2.09656	2.03365	2.06015
1304_DUP	2	89020201	89076000	1.695	0.6381	SGO2,SPATS2L,KCTD18			2.07706	2.09179	2.13508	2.0758
1305_DUP	2	89161201	89166200	57.055	2.5e-12	AOX1			2.4182	3.22171	3.23431	3.501
1306_DUP	2	89162001	89180000	52.677	2.15e-11	AOX1			2.41876	3.22708	3.28834	3.47419
1307_DUP	2	89251001	89267200	3.1077	0.3753				2.07543	2.0707	2.16401	2.0586
1308_DUP	2	89680601	89688200	8.8603	0.03121				2.05311	2.11192	2.34835	2.16813
1309_DEL	2	89696201	89698600	6.7593	0.07998				2.09795	2.12496	1.93078	1.51089
1310_DUP	2	89768001	89784600	23.47	3.22e-05				2.34411	2.36205	2.68837	2.5159
1311_DUP	2	90004401	90014000	0.68822	0.876	STRADB,TRAK2			2.07529	2.03469	2.09792	2.09076
1312_DUP	2	90055601	90083600	4.7527	0.1908	C2CD6			2.08724	2.06847	2.24971	2.11695
1313_DUP	2	90191801	90211000	3.6515	0.3016	LOC112443617,TMEM237,MPP4			2.06623	2.04521	2.16424	2.12795
1314_DUP	2	90315001	90319400	6.3378	0.09628				2.09922	1.97366	2.30155	2.17855
1315_DEL	2	90357801	90360200	6.3227	0.09692	CDK15			1.99777	1.97475	1.92886	1.58123
1316_DUP	2	90557001	90568800	8.5674	0.03563				2.00809	1.968	2.04909	2.0511
1317_DUP	2	90696601	90717800	17.102	0.0006735	KIAA2012			2.06548	2.06065	2.21587	2.21266
1318_DUP	2	90865001	90875000	0.72983	0.8662	BMPR2			2.12211	2.14923	2.19582	2.06585
1319_DUP	2	91117601	91132000	7.1977	0.06586	FAM117B			2.06004	2.11116	2.11147	2.0865
1320_DUP	2	91192001	91208400	3.87	0.2759	ICA1L,WDR12			2.15542	2.11468	2.22876	2.12891
1321_DEL	2	91344401	91351200	1.1019	0.7766	NBEAL1			2.12002	2.10078	2.20821	1.94134
1322_DEL	2	91757401	91765800	3.2231	0.3585				2.0114	2.05141	2.06736	1.99082
1323_DEL	2	92574001	92576000	8.0455	0.04508	LOC101903301		ASI-AFT	0.971702	2.1298	0.982592	1.03556
1324_DEL	2	93130801	93135400	9.3503	0.02498	PARD3B			1.98634	2.09263	2.06043	1.85736
1325_DUP	2	93325401	93340000	26.914	6.14e-06	PARD3B			2.46683	2.62308	2.56554	2.36943
1326_DEL	2	93542201	93548400	17.185	0.0006473	PARD3B			2.01918	2.02453	2.11451	1.69515
1327_DUP	2	94383801	94389400	26.649	6.97e-06	INO80D			2.13566	2.19027	2.39749	2.28602
1328_DUP	2	94423201	94434600	6.2265	0.1011	INO80D,LOC112442246			2.10693	2.14053	2.2491	2.17164
1329_DEL	2	94696201	94698800	2.0441	0.5633				1.9109	2.09724	2.25151	2.02226
1330_DUP	2	94705401	94717800	2.5525	0.4659	ADAM23			2.03076	2.0121	2.04085	2.00962
1331_DUP	2	95846801	95859000	1.0125	0.7982				2.11055	2.15902	2.16871	2.04344
1332_DUP	2	96022601	96049800	6.9183	0.07455	FZD5,CCNYL1			2.04444	2.19187	2.13113	2.01102
1333_DUP	2	98051801	98064400	1.2333	0.745				2.2958	2.06376	2.28386	2.16094
1334_DEL	2	98072001	98079000	61.54	2.76e-13			ASI-AFT	1.25503	1.45343	0.56008	0.559752
1335_DUP	2	98629401	98648400	1.7734	0.6207				2.04821	2.0575	2.24452	2.0761
1336_DUP	2	98649601	98660200	2.6206	0.4539				2.09612	2.09277	2.14761	2.02421
1337_DEL	2	98719001	98720600	11.867	0.007854				1.84047	1.40618	1.66977	1.74021
1338_DUP	2	99166801	99172400	1.8302	0.6084				2.009	1.98348	2.14035	2.12102
1339_DEL	2	100504001	100508400	4.8828	0.1806	ERBB4			1.72132	1.85948	1.66554	1.7388
1340_DEL	2	100528201	100530200	62.378	1.82e-13			ASI-AFT	1.77832	1.79222	0.882326	0.744903
1341_DEL	2	100732601	100738000	8.3877	0.03864				2.16164	2.16411	2.19708	2.18058
1342_DEL	2	100851001	100868400	49.961	8.14e-11		ASI-AFT	ASI-AFT	2.06917	1.97052	1.5208	1.31826
1343_DEL	2	100852201	100855600	103.09	2.2e-16			ASI-AFT	2.00538	1.6746	0.91992	0.641381
1344_DEL	2	100856401	100858800	95.983	2.2e-16			ASI-AFT	1.97912	1.74046	0.848093	0.575456
1345_DEL	2	101069001	101077200	11.004	0.01171	IKZF2			1.89998	1.96279	2.02281	1.90209
1346_DEL	2	101427401	101430000	13.567	0.003558	SPAG16			0.56326	0.388354	0.300992	0.431195
1347_DEL	2	101468201	101476000	4.4896	0.2132	SPAG16			1.92842	2.0757	2.22093	2.14386
1348_DEL	2	102217601	102221400	3.7841	0.2857	SPAG16			2.00055	2.07608	2.04324	1.99813
1349_DEL	2	103141401	103142600	20.472	0.0001355	ABCA12			2.00679	1.89944	1.46254	1.15275
1350_DUP	2	103681401	103687200	12.22	0.006666				2.00147	2.50802	2.16468	2.05862
1351_DUP	2	104075801	104081400	13.148	0.004328	PECR,TMEM169			2.93288	2.85692	3.2469	3.24602
1352_DUP	2	104613001	104619400	6.9813	0.0725				2.04389	2.06268	2.08044	2.08103
1353_DEL	2	104619401	104623200	14.03	0.002864	IGFBP2			1.26254	1.59408	1.57181	1.56798
1354_DEL	2	104673401	104683200	7.1975	0.06586	IGFBP5			1.3816	1.61864	1.55267	1.61229
1355_DEL	2	104676001	104680600	25.882	1.01e-05	IGFBP5			1.07523	1.38261	1.30601	1.37559
1356_DUP	2	104703601	104720200	5.6748	0.1286				2.05488	2.07542	2.26773	2.18909
1357_DUP	2	105046001	105061800	5.1124	0.1638				2.08083	2.07422	1.99292	1.95486
1358_DEL	2	105054401	105057600	4.2489	0.2358			ASI-AFT	2.20982	2.31206	1.674	1.52376
1359_DEL	2	106042001	106050800	8.9304	0.03023	TNS1			1.67345	1.87106	1.84436	1.84659
1360_DEL	2	106066001	106086600	3.5036	0.3203	TNS1			1.94398	1.98922	2.12023	2.03937
1361_DUP	2	106247001	106256800	1.5209	0.6775	ARPC2			2.08119	2.12564	2.1991	2.04312
1362_DEL	2	106403201	106412600	1.8028	0.6143	CTDSP1,MIR26B,SLC11A1			1.61904	1.83058	1.78849	1.77856
1363_DUP	2	106663201	106680600	5.3462	0.1481				2.3943	2.46442	2.67951	2.53965
1364_DEL	2	106798801	106822000	5.745	0.1247				1.86408	1.96053	2.02477	1.93325
1365_DEL	2	106821401	106833800	1.2257	0.7468	WNT6			1.67314	1.81835	1.83144	1.75189
1366_DEL	2	106924001	106929400	11.97	0.007487	FEV			1.3287	1.6045	1.68133	1.60549
1367_DEL	2	106924001	106944400	3.6507	0.3017	CRYBA2,FEV			1.73447	1.88251	1.89507	1.83525
1368_DEL	2	107371201	107377000	2.4804	0.4789	SPEG			1.55239	1.81922	1.8714	1.70706
1369_DEL	2	107437801	107442400	25.539	1.19e-05	ASIC4			1.23082	1.45625	1.45908	1.42752
1370_DEL	2	107542601	107567400	3.1534	0.3686	SLC4A3			1.88655	1.91866	1.97795	1.92972
1371_DEL	2	108090601	108098800	2.8981	0.4076				1.87332	1.76799	1.99221	1.87319
1372_DEL	2	108816201	108818600	1.8701	0.5998				2.00106	2.13475	1.96762	2.01682
1373_DEL	2	109673201	109679800	3.8138	0.2823	EPHA4			1.74435	1.85906	1.70688	1.80324
1374_DUP	2	109684601	109692400	4.2963	0.2312				2.21351	2.1544	2.41324	2.39751
1375_DUP	2	110169601	110184600	14.113	0.002756				2.24988	2.18303	2.34815	2.31871
1376_DEL	2	110457001	110472800	5.4084	0.1442	PAX3			1.8397	2.01122	1.91257	1.93274
1377_DEL	2	110549801	110553000	7.4971	0.05763				2.20796	2.34776	2.34383	2.14736
1378_DEL	2	111047801	111052600	1.4462	0.6947	ACSL3			1.99742	1.76451	1.92645	2.05761
1379_DEL	2	111549001	111565600	7.7791	0.05081			ASI-AFT	1.26312	0.998196	1.38883	1.46855
1380_DUP	2	112539601	112572600	10.789	0.01292				2.0653	2.04384	2.23122	2.13765
1381_DUP	2	112659801	112677200	9.3128	0.02541	CUL3			2.10708	2.10549	2.26341	2.23102
1382_DUP	2	112692201	112698600	3.0672	0.3814	CUL3			2.19865	2.19581	2.22204	2.17928
1383_DUP	2	114170401	114181000	3.5337	0.3164				2.10143	2.03472	2.15848	2.10976
1384_DEL	2	114991001	114997400	1.7317	0.6299	IRS1			1.68178	1.83668	1.78752	1.80864
1385_DUP	2	115313201	115324400	7.349	0.06157	COL4A4,COL4A3			2.11458	2.16813	2.25784	2.15513
1386_DUP	2	115483001	115494400	6.0428	0.1095	MFF			2.14924	2.15305	2.17306	2.09295
1387_DUP	2	115734801	115765200	2.4861	0.4778	LOC101903691			2.03372	2.08814	2.10223	2.06908
1388_DEL	2	115838401	115840400	27.609	4.39e-06	SLC19A3			1.89616	1.7137	1.45298	1.22417
1389_DUP	2	115842001	115858200	2.6195	0.4541	SLC19A3			2.08154	2.07053	2.10518	2.06274
1390_DUP	2	115877601	115889000	12.496	0.005863				2.08723	2.04777	2.12514	2.156
1391_DEL	2	115904201	115906600	6.5645	0.08715				1.70639	1.87322	2.01022	2.00219
1392_DUP	2	116071001	116078200	34.84	1.32e-07				2.4487	2.57296	2.49224	2.14726
1393_DEL	2	116109401	116115800	10.083	0.01787	SPHKAP			2.07288	2.28523	2.30431	2.22837
1394_DUP	2	116267801	116283600	1.2936	0.7307	SPHKAP			2.07617	1.9691	2.10597	2.05804
1395_DEL	2	116304601	116307600	14.029	0.002866				2.03139	2.09883	1.86808	1.49492
1396_DEL	2	116346601	116354200	0.22712	0.9731				2.20684	2.029	2.12019	1.70415
1397_DEL	2	116480801	116486800	17.746	0.0004962				1.6074	1.19134	1.67685	1.81397
1398_DEL	2	116581001	116582600	39.665	1.26e-08				1.96748	2.04829	1.27574	1.33304
1399_DEL	2	116614601	116621200	2.4633	0.482				2.01231	2.01169	1.97344	1.96949
1400_DEL	2	116771601	116774800	25.683	1.11e-05				2.13535	1.7511	1.74263	1.87323
1401_DUP	2	116959601	116966400	6.3729	0.09481				2.27771	2.16859	2.44643	2.36491
1402_DEL	2	117593001	117594200	52.328	2.55e-11	DNER			2.67673	2.06427	2.85232	1.5647
1403_DEL	2	117960001	117962400	5.3121	0.1503	FBXO36,TRIP12			0.846857	1.24152	1.04782	1.06116
1404_DUP	2	118080801	118113400	4.8171	0.1857	SLC16A14			2.02836	1.97602	2.08644	2.01966
1405_DEL	2	118385401	118388200	5.019	0.1704	SP140L			1.94737	2.01266	1.95297	1.73964
1406_DEL	2	118454601	118465000	21.485	8.35e-05	LOC112443148			1.90435	1.92196	1.59812	1.75582
1407_DEL	2	119420401	119423800	36.702	5.32e-08				1.90655	1.21482	1.33909	0.995743
1408_DEL	2	119420401	119432800	6.3081	0.09755				2.32574	1.49315	1.6611	1.2956
1409_DUP	2	119491601	119503800	3.1438	0.37	COPS7B,PDE6D			2.06275	2.10687	2.19454	2.10267
1410_DUP	2	120098001	120103600	65.509	3.9e-14	ALPI		ASI-AFT	2.15724	2.03737	2.7887	2.67268
1411_DEL	2	120114201	120119400	4.3782	0.2234	ECEL1			1.74614	1.94561	1.85523	1.87233
1412_DEL	2	120115001	120124800	2.1001	0.5519	ECEL1			1.7185	1.87362	1.83775	1.80814
1413_DUP	2	120221001	120267000	25.19	1.41e-05	LOC101906781			2.20793	2.27889	2.46848	2.36661
1414_DUP	2	120709601	120727000	15.905	0.001186	RNF19B			2.00657	2.11797	2.12449	2.01522
1415_DUP	2	120782201	120787600	8.207	0.04192	HPCA			2.04791	2.05923	2.06602	1.99647
1416_DEL	2	121323601	121351800	6.3286	0.09667	LOC112442276,CCDC28B			1.37608	1.44806	1.42197	1.35548
1417_DEL	2	121360001	121400400	26.503	7.48e-06	LOC112442276			0.819595	0.803119	0.87799	0.870603
1418_DEL	2	121412201	121432400	10.933	0.01209	CLDN12			1.17467	1.2601	1.202	1.16264
1419_DEL	2	121412401	121419400	1.4226	0.7003	CLDN12			1.57133	1.61227	1.55056	1.53516
1420_DEL	2	121417801	121471400	1.6398	0.6504	SHOX			1.47615	1.51416	1.59848	1.57136
1421_DEL	2	121427001	121432000	28.112	3.44e-06				0.499123	0.601987	0.575222	0.55416
1422_DEL	2	121429001	121436000	24.144	2.33e-05				1.02319	1.00971	1.16244	1.13385
1423_DEL	2	121439801	121451800	7.4091	0.05994	SHOX			1.66607	1.74476	1.86704	1.80843
1424_DEL	2	121457601	121471400	3.2901	0.349	SHOX			1.67215	1.68332	1.76243	1.72873
1425_DUP	2	121502201	121548000	2.0338	0.5654				1.90896	1.83201	2.00649	2.00116
1426_DEL	2	121554801	121566400	34.778	1.36e-07				0.0520464	0.0481922	0.0520785	0.0495002
1427_DUP	2	121566401	121576400	41.943	4.13e-09	MIR2887-1,LOC112442278			146.317	288.006	220.512	141.525
1428_DEL	2	121576201	121578200	16.488	0.0009004				1.5464	2.12833	2.15952	1.03909
1429_DEL	2	121598201	121615000	34.368	1.66e-07				0.255448	0.197397	0.276403	0.249849
1430_DEL	2	121607001	121613800	40.532	8.22e-09				0.339141	0.262064	0.363351	0.303738
1431_DEL	2	121643201	121645400	1.7647	0.6226				2.16552	2.01433	2.11087	1.96293
1432_DEL	2	121742201	121747200	15.245	0.001619				1.97298	2.01924	1.65883	1.68554
1433_DUP	2	121792601	121798800	1.5652	0.6673	PTP4A2			2.07479	2.15216	2.14369	2.05944
1434_DEL	2	123734001	123852000	3.657	0.301				1.82634	2.04833	2.06029	2.01125
1435_DEL	2	123813801	123851600	7.1644	0.06684				1.74089	1.99353	1.9706	1.95523
1436_DEL	2	124318001	124326200	6.0723	0.1081	PTPRU			1.6659	1.74171	1.8546	1.72579
1437_DUP	2	124375601	124419200	14.298	0.002527	SRSF4			2.03969	2.14584	2.147	2.01456
1438_DUP	2	124878401	124902400	4.7951	0.1874	TRNAU1AP,RCC1			2.06743	2.02289	2.1225	2.10937
1439_DUP	2	125027401	125046400	3.3814	0.3365	LOC104971345,PHACTR4			2.0488	2.01939	2.19183	2.09334
1440_DUP	2	125133201	125145600	9.072	0.02835	ATP5IF1			2.02406	2.00776	2.14113	2.04784
1441_DUP	2	125543001	125552600	4.7658	0.1898	PPP1R8,STX12			2.06076	2.13314	2.09789	2.02727
1442_DEL	2	125703601	125717400	6.8563	0.07662	FGR,AHDC1			1.64723	1.85055	1.84087	1.76463
1443_DEL	2	125716001	125761800	1.9875	0.575	AHDC1			1.72438	1.84219	1.8662	1.77544
1444_DEL	2	125718601	125726400	2.2584	0.5205	AHDC1			1.74234	1.72499	1.85684	1.69702
1445_DEL	2	125752201	125763600	4.1191	0.2489	AHDC1			1.64087	1.759	1.79006	1.71872
1446_DEL	2	125767201	125783000	7.3996	0.0602	AHDC1			1.81958	1.96495	1.93231	1.8678
1447_DUP	2	125922601	125958000	3.8363	0.2797	MAP3K6,SYTL1,TMEM222			1.96009	2.00635	2.03075	1.93815
1448_DEL	2	125970001	125973400	10.965	0.01192	WDTC1			1.26328	1.55761	1.44006	1.32218
1449_DEL	2	125970201	125979400	8.9494	0.02997	WDTC1			1.67577	1.81442	1.73103	1.65259
1450_DEL	2	126152201	126154400	5.9874	0.1122				0.862988	0.759722	1.19082	0.526203
1451_DEL	2	126475001	126477800	41.562	4.97e-09	ARID1A			1.36131	1.99578	1.86762	1.61921
1452_DUP	2	126771001	126798000	5.2926	0.1516	CRYBG2,ZNF683			2.00421	1.97866	2.06036	2.02288
1453_DEL	2	126798201	126826600	3.1487	0.3693	CRYBG2,UBXN11,CD52			1.85347	1.98259	2.00952	1.9472
1454_DUP	2	126965201	126985400	1.6709	0.6434	PDIK1L			2.09304	2.16208	2.18751	2.09034
1455_DUP	2	127726201	127738400	2.2796	0.5164	SYF2			2.04896	1.93896	2.18172	2.06642
1456_DEL	2	127880201	127884200	9.2888	0.02569				1.86493	1.64514	2.19083	1.92532
1457_DUP	2	128014601	128023800	3.2522	0.3544	RUNX3			1.99859	2.00223	2.04647	2.03093
1458_DEL	2	128056801	128064400	2.0196	0.5684	RUNX3			1.74672	1.81251	1.82843	1.82742
1459_DEL	2	128326001	128334600	9.9591	0.01892	NCMAP			1.60348	1.2738	1.43822	1.45885
1460_DEL	2	128327401	128330000	2.6601	0.447	NCMAP			0.94383	0.00942923	0.174046	0.429178
1461_DEL	2	128342201	128346400	2.6301	0.4522	NCMAP			1.80559	1.80643	1.87927	1.95209
1462_DUP	2	128689401	128718800	9.3909	0.02452	IFNLR1			2.03945	2.02458	2.26965	2.12393
1463_DEL	2	128786001	128792400	1.2955	0.7302	MYOM3			1.87041	1.78583	1.91889	1.79758
1464_DUP	2	128924601	128941800	2.9386	0.4012	PNRC2,SRSF10			2.07641	2.1222	2.16284	2.12218
1465_DEL	2	129044001	129051200	7.7578	0.05129				1.61326	2.00175	1.89454	1.74281
1466_DUP	2	129051401	129056800	31.773	5.84e-07	FUCA1			2.41948	3.09399	2.64187	2.57733
1467_DUP	2	129131001	129155400	3.2151	0.3596	ELOA,LOC101909432			2.03581	2.07463	2.13485	2.07475
1468_DUP	2	129499401	129507200	5.3119	0.1503	HNRNPR			2.06211	2.12602	2.19062	2.01888
1469_DEL	2	129598401	129602000	16.83	0.000766				1.92709	1.28129	1.78103	1.80413
1470_DUP	2	129661001	129672800	2.2106	0.5299	LUZP1			2.03296	2.01334	2.11157	2.0719
1471_DUP	2	129739801	129747800	3.5255	0.3175	LUZP1			2.09198	2.01216	2.14367	2.10712
1472_DUP	2	129759001	129767400	8.3629	0.03908	LUZP1			2.00145	1.9535	2.04057	2.02038
1473_DEL	2	130230601	130244200	0.99811	0.8017	EPHA8			1.82453	1.83466	1.92399	1.88441
1474_DEL	2	130867201	130883200	7.8916	0.04831	HSPG2			1.74814	1.87306	1.86011	1.86653
1475_DEL	2	131147801	131168000	7.5261	0.05689	RAP1GAP			1.74552	1.85067	1.88832	1.82545
1476_DEL	2	131153001	131158000	10.661	0.01371	RAP1GAP			1.59778	1.73993	1.81174	1.71093
1477_DEL	2	131264601	131267200	2.3398	0.5049	ALPL			2.35441	1.71726	2.06407	1.20102
1478_DUP	2	131847801	131855000	1.3374	0.7203				2.00303	2.06188	2.13848	2.03121
1479_DUP	2	131902601	131967200	2.7274	0.4356	LOC104971369,KIF17,SH2D5			1.88866	1.90888	1.99138	1.94378
1480_DUP	2	131951201	132005800	9.3825	0.02461	DDOST,KIF17,PINK1,LOC112443422			1.97014	1.96118	2.06624	2.0076
1481_DUP	2	132113201	132136000	7.1346	0.06773	LOC101907322,MUL1			1.9921	2.00218	2.10081	1.99783
1482_DEL	2	132134801	132137000	19.302	0.0002368	CAMK2N1			1.40351	1.83211	1.89286	1.52434
1483_DUP	2	132467601	132525400	3.2356	0.3567	PLA2G2C,PLA2G2F			1.96977	1.89816	2.08526	2.02831
1484_DUP	2	132534401	132542400	4.6164	0.2021	PLA2G2D4			2.08308	2.1308	2.35807	2.29479
1485_DUP	2	132534801	132550200	10.558	0.01437	PLA2G2D4			2.17405	2.3246	2.21267	2.11602
1486_DUP	2	132537401	132608600	14.15	0.002709	LOC112443425,PLA2G2D1,PLA2G2D4			2.11682	2.19112	2.16484	1.99342
1487_DUP	2	132538201	132542000	9.3753	0.0247	PLA2G2D4			2.24063	2.41619	2.41998	2.44219
1488_DEL	2	132541801	132608000	16.307	0.0009811	LOC112443425,PLA2G2D1,PLA2G2D4			2.10494	2.17648	2.14492	1.96311
1489_DEL	2	132545801	132551000	7.6093	0.05482				2.19772	2.35942	1.99759	1.81671
1490_DEL	2	132557201	132567600	9.6816	0.02148	LOC112443425			1.8094	1.896	1.66878	1.4712
1491_DUP	2	132574401	132583800	0.7177	0.869				2.28436	2.41318	2.66176	2.41536
1492_DEL	2	132578401	132585000	14.527	0.002269				2.08137	2.17207	2.41221	2.08447
1493_DEL	2	132582001	132600600	8.0921	0.04415	PLA2G2D1			2.25535	2.26395	2.28704	2.17365
1494_DUP	2	132593601	132602200	3.2496	0.3547	PLA2G2D1			2.21842	2.39699	2.35429	2.22963
1495_DEL	2	132601201	132609200	6.0742	0.1081	PLA2G2D1			2.09094	2.04528	2.11325	1.95541
1496_DUP	2	132703401	132714600	33.885	2.1e-07	PLA2G2A			5.19633	7.39794	6.41562	5.53521
1497_DUP	2	132790601	132831200	4.105	0.2503	PLA2G2E,OTUD3			2.05036	2.02234	2.11259	2.07191
1498_DEL	2	133041601	133051200	2.3747	0.4984	LOC535280			1.82641	1.79372	1.89388	1.88289
1499_DUP	2	133064401	133109200	2.6374	0.451	LOC104971374,MINOS1			2.01467	2.00966	2.10615	2.07331
1500_DUP	2	133138801	133145400	16.734	0.0008017				2.18031	2.11398	2.3541	2.4008
1501_DUP	2	133212001	133232400	1.6364	0.6512	CAPZB			1.94234	1.9239	2.00419	1.99525
1502_DEL	2	133255601	133258200	28.297	3.15e-06	CAPZB			1.75238	1.51731	1.77459	1.24502
1503_DUP	2	133257201	133308800	10.414	0.01535	CAPZB			1.96577	1.98283	2.01612	1.97856
1504_DUP	2	133276201	133347800	2.0378	0.5646	CAPZB,PQLC2			1.99024	1.99105	2.04386	1.97113
1505_DUP	2	133397401	133548400	2.0846	0.555	LOC788425,UBR4,MRTO4,EMC1			2.00496	2.02954	2.09347	2.02818
1506_DUP	2	133554801	133581000	3.9817	0.2635	UBR4			2.0221	2.06643	2.06733	1.9882
1507_DEL	2	133751001	133759200	5.3118	0.1503	ALDH4A1,IFFO2,LOC112443467			1.67655	1.72301	1.76739	1.74786
1508_DEL	2	133836801	133839400	3.1259	0.3726				2.05219	1.70402	1.84707	1.50355
1509_DEL	2	133856801	133861800	6.5397	0.08811				1.49532	1.39529	1.18927	0.677542
1510_DUP	2	133869401	133898800	0.33021	0.9543				1.97277	1.90798	2.02802	2.01353
1511_DEL	2	134003401	134022600	11.275	0.01033	LOC536229			1.65193	1.75269	1.84831	1.80174
1512_DEL	2	134013801	134021400	1.9917	0.5741	LOC536229			1.45251	1.64287	1.72126	1.70995
1513_DEL	2	134017401	134034800	5.8351	0.1199	LOC536229			1.5767	1.72698	1.76783	1.72953
1514_DEL	2	134024401	134032200	2.6378	0.4509	LOC536229			1.51397	1.68554	1.6698	1.62527
1515_DEL	2	134029601	134032400	36.445	6.03e-08	LOC536229			0.990482	1.52207	1.37783	1.3318
1516_DUP	2	134047801	134091800	1.5737	0.6654				1.94662	1.93368	2.03103	1.96191
1517_DUP	2	134156001	134206000	8.6587	0.03419	LOC112443471,KLHDC7A			2.02554	1.99902	2.10973	2.0245
1518_DEL	2	134345201	134347400	10.846	0.01259	IGSF21			1.23099	1.02254	1.48133	1.02799
1519_DUP	2	134513801	134546400	22.884	4.27e-05	IGSF21			1.93212	1.91992	1.99797	2.13071
1520_DUP	2	134518201	134679200	2.4698	0.4808	IGSF21,LOC104971381			1.91297	1.92732	2.00445	2.08781
1521_DUP	2	134524601	134533000	6.3494	0.0958	IGSF21			2.03764	1.96028	2.03571	2.22466
1522_DEL	2	134543001	134564200	0.57233	0.9027	IGSF21			1.80063	1.9163	1.94709	1.97851
1523_DEL	2	134552801	134557400	17.242	0.0006301	IGSF21			1.44454	1.72171	1.74576	1.65382
1524_DUP	2	134596201	134630000	5.8403	0.1196				1.92847	1.90283	2.02122	2.09934
1525_DUP	2	134630801	134652200	5.3618	0.1471				1.99576	2.01328	2.05458	2.11301
1526_DUP	2	134679801	134862600	9.6203	0.02209	ACTL8			1.9489	1.9583	2.04058	2.13416
1527_DUP	2	134719601	134774000	9.983	0.01871				1.96868	2.00246	2.05985	2.17523
1528_DEL	2	134767601	134775800	1.0331	0.7933				2.0254	2.00685	2.04862	2.27984
1529_DUP	2	134777201	134807200	8.6321	0.0346				1.96247	1.9689	2.03246	2.1142
1530_DUP	2	134808201	134822400	2.9284	0.4028				1.98518	1.95046	2.06859	2.18443
1531_DUP	2	134830801	134876600	8.7391	0.03297	ACTL8			2.00477	1.94633	2.09283	2.15583
1532_DUP	2	134832201	134842600	0.12952	0.9881				1.98137	2.02077	2.10202	2.12944
1533_DUP	2	134863401	134876600	9.06	0.0285				2.03489	1.94263	2.13936	2.21799
1534_DEL	2	134876601	134878400	22.869	4.3e-05				1.54269	1.02415	1.29323	0.55643
1535_DUP	2	134878201	134933400	3.6869	0.2973				1.93679	1.90132	2.01117	2.08643
1536_DUP	2	134919801	134954400	17.43	0.0005764				2.02202	1.96712	2.11818	2.18387
1537_DUP	2	134934201	134977800	7.4212	0.05962				2.09379	1.96671	2.12155	2.20883
1538_DUP	2	134964801	134977800	43.1	2.34e-09				2.3807	2.08326	2.26883	2.35544
1539_DEL	2	134977801	134979200	37.046	4.5e-08				1.49412	0.902238	0.993661	2.12904
1540_DUP	2	134979201	135022000	1.6497	0.6482	ARHGEF10L			1.88912	1.87843	1.93803	2.00648
1541_DUP	2	135219001	135230400	9.2063	0.02667	RCC2			1.9159	1.98784	2.03789	2.0219
1542_DUP	2	135353801	135395600	2.1187	0.5481	PADI1			2.07016	2.0422	2.15843	2.09878
1543_DEL	2	135447001	135456200	14.934	0.001874				1.74342	1.74512	1.92754	1.79606
1544_DUP	2	135484001	135495000	3.3854	0.3359	PADI2			1.99982	2.0085	2.13851	2.0856
1545_DUP	2	135542601	135588800	10.397	0.01547	SDHB,LOC101903997,ATP13A2			1.94915	2.00002	2.08672	2.01235
1546_DEL	2	135565601	135567800	4.8027	0.1868	SDHB			2.02929	2.12216	2.05849	2.04243
1547_DEL	2	135606401	135615200	6.7257	0.08117	MFAP2,ATP13A2			1.6097	1.7699	1.78196	1.66477
1548_DUP	2	135623401	135638600	5.8099	0.1212	CROCC			1.99785	1.97856	2.12379	2.02957
1549_DUP	2	135645201	135654000	0.5677	0.9038	CROCC			2.05342	2.02491	2.14099	2.07481
1550_DUP	2	135669201	135692600	4.948	0.1756	NECAP2			2.02878	2.12146	2.10655	2.09486
1551_DUP	2	135737801	135752800	2.9218	0.4038	SZRD1			2.00854	1.9612	2.00279	2.02634
1552_DUP	2	135759601	135877000	2.2246	0.5271	FBXO42,CPLANE2,LOC112443502			2.0326	2.0502	2.15183	2.07112
1553_DUP	2	135915601	135930400	7.3394	0.06183				1.98958	1.97999	2.06424	2.01342
1554_DEL	2	135935601	135973400	5.6576	0.1295	EPHA2,LOC112443516			1.82458	1.87176	1.94603	1.85248
1555_DEL	2	136045201	136054000	3.0692	0.3811	CLCNKA			1.67095	1.84781	1.8472	1.78013
1556_DUP	2	136134401	136142600	15.07	0.001758				2.37075	2.05794	2.85106	1.91734
1557_DEL	2	136136201	136149400	22.23	5.84e-05				2.09699	1.71857	2.40281	1.60626
1558_DEL	2	136150201	136157000	23.515	3.15e-05				1.7023	1.33435	1.79933	1.1832
1559_DEL	2	136150401	136213200	17.748	0.0004958	LOC788414			1.66519	1.37869	2.57427	1.8471
1560_DEL	2	136157401	136162200	35.762	8.41e-08				1.78743	1.45965	2.98687	2.20563
1561_DUP	2	136160801	136165800	59.281	8.37e-13				1.86346	1.56702	3.43914	2.54331
1562_DUP	2	136160801	136202600	48.904	1.37e-10	LOC788414			1.71639	1.41342	2.97186	2.16073
1563_DUP	2	136168001	136181800	36.785	5.11e-08				1.7088	1.38754	3.10395	2.27459
1564_DEL	2	136177801	136184800	35.395	1e-07				1.82437	1.42618	2.99699	2.24009
1565_DEL	2	136181801	136192200	12.524	0.005788	LOC788414			1.75269	1.46386	2.69347	1.99658
1566_DEL	2	136187001	136191800	1.4212	0.7006	LOC788414			1.53566	1.27476	2.46275	1.83203
1567_DUP	2	136191201	136200400	27.496	4.63e-06				1.65136	1.36362	3.08652	2.14924
1568_DEL	2	136208001	136213200	15.534	0.001413				1.25504	1.30273	0.816708	0.487534
1569_DUP	2	136220401	136228800	75.056	3.52e-16				2.08068	2.12443	2.52104	2.36704
1570_DUP	3	1801	23000	43.102	2.34e-09	LOC787668			2.13333	2.0965	2.40173	2.45259
1571_DEL	3	5401	14200	28.396	3e-06				2.07767	1.98241	2.27309	2.30887
1572_DEL	3	16601	22200	33.7	2.29e-07	LOC787668			2.14142	2.04378	2.20694	2.19315
1573_DEL	3	23001	30600	18.275	0.000386	LOC787668			2.09524	1.95457	2.03204	1.5928
1574_DEL	3	23801	63600	15.921	0.001177	LOC101907782,LOC787668			2.08199	1.99771	2.20734	1.77737
1575_DEL	3	31401	37600	7.0962	0.06889				2.08288	1.83976	1.77929	1.55627
1576_DEL	3	31401	109400	17.305	0.0006118	LOC101907782			2.05198	2.01508	2.20154	1.81656
1577_DUP	3	37801	73200	56.892	2.71e-12	LOC101907782			2.04815	2.04173	2.33001	1.88799
1578_DUP	3	38001	141400	19.518	0.0002136	LOC101907782			2.06523	2.05121	2.2401	1.90308
1579_DUP	3	94601	100000	2.4016	0.4933				2.04233	2.01202	2.12272	1.74823
1580_DEL	3	101201	114800	16.784	0.000783				2.09007	2.05415	2.17437	1.85202
1581_DUP	3	101201	139800	12.49	0.00588				2.08317	2.07937	2.21082	1.98452
1582_DUP	3	109201	125400	3.6574	0.3009				2.11665	2.0852	2.23441	2.0029
1583_DEL	3	109801	114800	3.7877	0.2853				2.12963	2.07246	2.18347	1.78394
1584_DEL	3	203601	209200	7.7987	0.05036				1.97964	1.88652	2.02208	1.82757
1585_DEL	3	224401	228800	1.9572	0.5813				1.95757	1.84843	2.09128	1.86487
1586_DUP	3	507201	520200	5.0805	0.166	GPR161			2.09804	2.13788	2.26557	2.17607
1587_DUP	3	694201	757600	0.40123	0.94	DCAF6,MPC2			2.2074	2.08609	2.2332	2.05776
1588_DEL	3	719001	721400	0.77604	0.8552	DCAF6			2.0925	2.19973	2.28884	2.11905
1589_DUP	3	752401	757400	9.1701	0.02711	DCAF6,MPC2			2.15949	1.94386	2.10043	2.1268
1590_DUP	3	989801	1015800	6.8481	0.0769	MPZL1,RCSD1			2.06554	2.09887	2.20293	2.14348
1591_DEL	3	1230001	1248000	2.18	0.5359	CD247			1.92494	1.97416	2.00747	2.00383
1592_DUP	3	1259401	1271400	10.873	0.01244	CD247,POU2F1			2.00412	2.09771	2.01092	2.04783
1593_DUP	3	1276001	1293400	7.9477	0.04711	LOC112445922,POU2F1			2.16384	2.17875	2.28084	2.24208
1594_DEL	3	1755001	1782200	3.4596	0.326				1.97842	1.8341	2.14133	1.92801
1595_DEL	3	1784601	1795600	21.893	6.87e-05				1.99011	1.93363	1.78119	1.71458
1596_DUP	3	1882801	1903000	0.59325	0.898	MAEL			2.07735	2.08146	2.16728	2.09148
1597_DUP	3	1946801	1969400	9.3717	0.02474	ILDR2			2.07002	2.2086	2.0955	2.0665
1598_DEL	3	2174201	2181200	87.925	2.2e-16	LOC789898			2.01548	1.82188	1.36169	1.19669
1599_DEL	3	2328201	2336200	3.3091	0.3464				2.06825	1.95559	2.14635	2.06026
1600_DUP	3	2346801	2360800	3.1592	0.3677				2.19067	1.94249	2.22268	2.05003
1601_DEL	3	2351801	2361600	3.0486	0.3842				2.19909	1.84156	2.16226	2.01855
1602_DUP	3	2353601	2356200	1.7734	0.6207				2.25773	1.92545	2.37411	2.1554
1603_DEL	3	2358001	2373600	15.429	0.001485				2.11909	1.98348	2.12909	1.92836
1604_DEL	3	2358201	2365400	7.1852	0.06622				2.14071	1.99179	2.16796	2.10133
1605_DUP	3	2358401	2374600	17.892	0.0004631				2.11237	1.99682	2.14006	1.97101
1606_DEL	3	2453801	2461200	1.3252	0.7232				2.02751	1.81712	2.03043	1.69244
1607_DEL	3	2548601	2555800	3.5732	0.3114				1.82758	1.78798	1.85328	1.73727
1608_DEL	3	2953801	2960800	23.491	3.19e-05				1.9888	1.10787	1.98128	1.96458
1609_DUP	3	3554801	3571800	5.588	0.1335	RXRG			2.12226	2.11459	2.25872	2.05524
1610_DEL	3	3556801	3558600	18.236	0.0003932	RXRG		ASI-AFT	2.14763	2.12936	1.55644	1.23286
1611_DEL	3	3652601	3659200	3.4626	0.3256	LMX1A			1.61603	1.96282	1.86537	1.84505
1612_DEL	3	3976201	3978800	12.444	0.006006				2.01589	1.6999	2.20705	2.09036
1613_DUP	3	4466601	4480000	3.416	0.3318	PBX1			2.04014	2.09242	2.05242	2.03412
1614_DUP	3	4768001	4790000	4.3862	0.2227				2.06599	2.11189	2.05116	2.02242
1615_DEL	3	4975401	4982800	40.21	9.62e-09				0.948347	0.840899	1.44279	1.64087
1616_DEL	3	4985601	4992400	46.852	3.74e-10				0.721652	0.560358	1.24778	1.56104
1617_DEL	3	5761601	5766400	12.765	0.005174				2.08076	2.2814	2.30218	2.15448
1618_DEL	3	6238601	6300200	1.6968	0.6376	RGS4			2.02056	2.02844	2.21209	2.05762
1619_DUP	3	6257601	6264600	6.125	0.1057				2.15681	2.20899	2.25744	2.14087
1620_DEL	3	6370001	6381200	0.60802	0.8946				1.5474	1.58359	1.66916	1.48597
1621_DEL	3	6391201	6411600	53.027	1.81e-11				0.719499	0.74456	0.754737	0.690792
1622_DEL	3	6415201	6434800	8.5779	0.03546				1.3747	1.42474	1.5127	1.36494
1623_DUP	3	6936001	6946800	17.376	0.0005914	UAP1			2.0857	2.02706	2.14413	2.07936
1624_DUP	3	6993601	7005400	2.2144	0.5291	UHMK1			2.11892	2.09663	2.18624	2.10476
1625_DUP	3	7638201	7670600	10.977	0.01185	ATF6			2.06716	2.10597	2.18439	2.05996
1626_DEL	3	7960001	7970200	1.1022	0.7765				1.8486	2.00926	1.99641	1.98123
1627_DEL	3	8096201	8103400	0.93983	0.8158				1.77894	1.71669	1.86481	1.68534
1628_DUP	3	8340001	8355800	65.92	3.19e-14	UFC1			2.0786	2.38323	2.5506	2.46077
1629_DUP	3	8363801	8402600	4.2936	0.2315	PFDN2,LOC112446156,DEDD,NIT1,NECTIN4,KLHDC9			2.00196	2.09178	2.11849	2.03388
1630_DEL	3	8554201	8570800	11.292	0.01025	LOC100336682			1.37403	1.74754	1.69205	1.67174
1631_DEL	3	8555401	8557800	6.3429	0.09607				1.74648	1.90156	1.8435	1.92233
1632_DEL	3	8562001	8606000	25.912	9.95e-06	ITLN2,LOC100336682			1.13583	1.78696	1.94478	2.05062
1633_DEL	3	8565801	8570800	17.963	0.0004477	LOC100336682			0.661558	1.4893	1.11789	1.01703
1634_DUP	3	8569201	8584600	31.072	8.21e-07	LOC100336682			0.90948	1.54674	1.51792	1.61396
1635_DUP	3	8577801	8588000	22.669	4.73e-05				1.1429	1.88966	1.83613	1.84124
1636_DEL	3	8578801	8586000	35.756	8.43e-08				0.996915	1.73144	1.78426	1.8632
1637_DEL	3	8587201	8595200	41.797	4.43e-09	ITLN2			0.869798	1.36483	1.49287	1.3675
1638_DUP	3	8595001	8612400	2.0273	0.5668	ITLN2			1.81751	2.22401	3.06969	3.57984
1639_DUP	3	8595201	8601600	1.5865	0.6624	ITLN2			1.84453	2.62101	3.602	3.93579
1640_DUP	3	8605001	8611200	14.76	0.002033	ITLN2			1.95489	1.82847	2.75339	3.4868
1641_DEL	3	8606201	8611600	7.8684	0.04881	ITLN2			2.04342	1.85808	2.75129	3.40721
1642_DEL	3	8612201	8623000	54.41	9.17e-12	ITLN2			0.709879	0.354812	0.913835	1.25758
1643_DUP	3	8916801	8925200	97.686	2.2e-16	CD48			2.55744	3.29427	4.88509	4.8173
1644_DEL	3	8917801	8924200	90.171	2.2e-16	CD48			2.52096	3.37743	5.36688	5.36484
1645_DEL	3	9245401	9248200	73.82	6.49e-16		ASI-AFT	ASI-AFT	1.85694	1.9743	1.49857	0.580486
1646_DUP	3	9295601	9314600	12.184	0.006779				2.14104	2.13939	2.41922	2.21422
1647_DEL	3	9318201	9332600	6.818	0.07793	NHLH1			1.75237	1.79717	1.88887	1.8206
1648_DEL	3	9454001	9467000	1.0959	0.7781	PEA15,DCAF8			1.81815	1.99828	1.90848	1.86775
1649_DEL	3	9772001	9783400	3.5483	0.3146				1.90865	1.58512	1.97937	1.96392
1650_DEL	3	9855201	9856600	28.327	3.1e-06	SLAMF8			1.30675	1.03923	1.86364	0.634951
1651_DUP	3	9923401	9928200	3.3707	0.3379	LOC790098			2.10864	2.15245	2.2452	2.04455
1652_DEL	3	10204201	10208000	7.6179	0.0546				1.40724	1.49544	1.43342	1.13191
1653_DUP	3	10683601	10699400	21.72	7.46e-05				2.1947	2.16	2.53368	2.39115
1654_DUP	3	10694401	10698000	21.721	7.46e-05				2.18431	2.2493	3.06867	2.47741
1655_DEL	3	10946201	10955600	2.6954	0.441	OR6K3			1.95248	2.05187	2.14631	1.964
1656_DEL	3	10959801	10982000	3.5476	0.3146				1.99532	2.11679	2.16243	2.06913
1657_DEL	3	11016001	11028800	2.5009	0.4751	SPTA1			1.79443	1.8481	1.89986	1.687
1658_DEL	3	11026001	11028400	6.7581	0.08002	SPTA1			1.38347	1.63455	1.32507	1.07837
1659_DEL	3	11034401	11044000	2.104	0.5511	SPTA1			1.65237	1.75056	1.71001	1.57141
1660_DEL	3	11105201	11112200	5.6016	0.1327				1.16664	1.20653	1.10094	1.01012
1661_DEL	3	11161601	11167600	2.04	0.5641				2.17416	2.12363	2.3925	1.85849
1662_DEL	3	11239801	11244600	3.4679	0.325				1.76593	1.83302	1.96777	1.90829
1663_DEL	3	11399401	11402800	50.753	5.52e-11	LOC100141145			1.613	2.15896	2.14511	1.95318
1664_DEL	3	11447201	11463800	14.597	0.002195				2.00641	1.94898	1.82949	1.83608
1665_DEL	3	11545801	11553600	1.3695	0.7127				1.97602	1.63435	1.99649	1.86329
1666_DEL	3	11665601	11671600	92.336	2.2e-16	LOC507767		EAT-AFT	0.255718	1.72656	1.28482	0.978937
1667_DUP	3	11704801	11709200	12.245	0.006589				2.76039	2.72669	3.49158	3.50138
1668_DUP	3	11704801	11716800	26.793	6.51e-06	CD1B		ASI-AFT	2.58437	2.40589	3.04085	3.09035
1669_DEL	3	11707801	11731600	24.365	2.1e-05	LOC509005,CD1B			1.82103	1.82729	1.64151	1.6633
1670_DUP	3	11712201	11716000	14.591	0.002202	CD1B		ASI-AFT	2.85925	2.30793	3.39604	3.41782
1671_DEL	3	11720801	11725000	37.572	3.48e-08	LOC509005			1.20295	1.47711	0.475849	0.462368
1672_DEL	3	11732401	11752600	44.885	9.79e-10	LOC781726			1.17274	1.40481	0.428891	0.424624
1673_DEL	3	11732401	11773000	39.397	1.43e-08	LOC781726			1.28168	1.53598	0.687169	0.631954
1674_DEL	3	11746801	11754200	45.19	8.43e-10	LOC781726			1.25914	1.46	0.579513	0.617464
1675_DEL	3	11757201	11773400	45.685	6.62e-10			ASI-AFT	1.25403	1.60088	0.743344	0.584093
1676_DEL	3	11774201	11776600	19.925	0.0001759			ASI-AFT	1.35155	2.24076	1.17693	0.85608
1677_DEL	3	11797801	11800600	28.851	2.41e-06			ASI-AFT	1.23598	2.03719	0.930491	0.62969
1678_DEL	3	11826601	11844800	63.436	1.08e-13			ASI-AFT	1.93125	1.81394	1.31853	1.07297
1679_DUP	3	11853801	11860200	35.81	8.21e-08	CD1A			4.50622	3.99464	4.50657	3.98726
1680_DUP	3	11853801	11875200	30.702	9.82e-07	CD1A			4.30102	3.84152	4.20654	3.77512
1681_DUP	3	11853801	11947400	31.84	5.66e-07	CD1D,CD1A			3.06634	2.47814	2.85043	2.54215
1682_DUP	3	11867401	11875200	13.618	0.003473				4.20266	3.6716	4.02173	3.67633
1683_DUP	3	11871001	11887600	13.759	0.003252				3.38902	2.77703	3.21117	2.85835
1684_DUP	3	11888201	11898400	35.367	1.02e-07				2.906	2.22872	2.63194	2.32105
1685_DEL	3	11898801	11906000	21.529	8.17e-05				2.09084	1.50643	1.70982	1.86266
1686_DUP	3	11906001	11943600	32.765	3.61e-07	CD1D			2.687	2.05606	2.42372	2.11466
1687_DEL	3	11933601	11945800	27.39	4.88e-06				2.61104	1.97239	2.38367	1.98238
1688_DEL	3	11934401	11938000	16.963	0.0007192				2.48179	2.04544	2.0488	1.69943
1689_DEL	3	11949001	11956200	15.277	0.001595				2.39046	1.73664	2.17121	1.96009
1690_DUP	3	11957201	11963200	24.587	1.88e-05				2.68497	2.06634	2.45175	2.12353
1691_DEL	3	11963201	11966000	26.901	6.18e-06				0.306962	0.244682	0.269297	0.22133
1692_DUP	3	11966601	12068800	4.148	0.2459	LOC782367			2.77269	2.63613	3.04814	2.8179
1693_DUP	3	11974001	11987800	11.563	0.009042				3.79057	3.74048	4.09159	3.72973
1694_DUP	3	11976001	11978600	11.788	0.008147				3.90802	3.7399	4.06882	3.75648
1695_DUP	3	11988601	12017000	13	0.004637				3.45372	3.2989	3.83718	3.57367
1696_DUP	3	11994801	12000600	20.126	0.0001598				4.0338	3.73461	4.37395	3.8473
1697_DUP	3	12005801	12011600	18.538	0.0003407				3.52157	3.49251	3.99451	3.71521
1698_DEL	3	12017201	12047200	6.8047	0.07839	LOC782367			2.04775	1.91675	2.16792	2.14473
1699_DEL	3	12032401	12038800	1.8223	0.6101				1.99969	1.91523	1.96373	2.07934
1700_DUP	3	12054001	12069000	5.0164	0.1706				2.37163	2.19751	2.78082	2.29688
1701_DEL	3	12068801	12084000	1.2753	0.735	LOC782529			2.09581	2.08313	2.28164	2.13813
1702_DEL	3	12095201	12122800	39.624	1.28e-08				0.257964	0.237818	0.292814	0.252118
1703_DEL	3	12146201	12167600	3.6812	0.298	LOC512286			2.00742	2.01689	2.17331	2.06323
1704_DEL	3	12229401	12231400	5.1694	0.1598				1.68548	1.74435	1.52304	1.30298
1705_DEL	3	12538801	12548800	0.56357	0.9047	LOC787904			1.94881	1.95461	2.17411	1.97378
1706_DUP	3	12541401	12548000	1.9451	0.5839	LOC787904			1.88918	1.88883	2.19099	1.95896
1707_DEL	3	12542401	12562200	32.212	4.72e-07	LOC787904		ASI-AFT	1.85885	1.95094	2.44699	2.27262
1708_DUP	3	12547401	12568200	42.46	3.21e-09	LOC787904		ASI-AFT	1.93264	2.03991	2.47656	2.34371
1709_DUP	3	12550201	12557000	69.013	6.94e-15	LOC787904		ASI-AFT	1.93339	1.93411	2.95008	2.72292
1710_DEL	3	12550601	12555800	67.902	1.2e-14	LOC787904		ASI-AFT	1.92019	1.8864	2.98347	2.75824
1711_DEL	3	12552801	12562600	34.005	1.98e-07	LOC787904		ASI-AFT	1.78508	2.0177	2.59188	2.45947
1712_DEL	3	12969401	12977400	5.359	0.1473	LOC100849046			2.1001	1.89332	2.48377	2.10838
1713_DEL	3	13091001	13093600	11.371	0.00988				1.83618	1.6862	1.53756	1.74359
1714_DEL	3	13144001	13156400	1.7238	0.6317				2.52914	2.28656	2.68734	2.25118
1715_DUP	3	13146001	13155800	1.5787	0.6642				2.64087	2.30331	2.82592	2.31846
1716_DEL	3	13253001	13264600	1.6753	0.6424				1.55189	1.55582	1.61877	1.52543
1717_DEL	3	13253401	13258000	6.684	0.08268				1.42763	1.34746	1.52878	1.29552
1718_DUP	3	13267601	13272200	46.919	3.62e-10	LOC112445940			2.59473	2.52523	3.15712	3.30545
1719_DUP	3	13267601	13283000	36.774	5.14e-08	LOC112445940			2.31122	2.26173	2.71885	2.80137
1720_DUP	3	13267601	13355600	43.963	1.54e-09	LOC101906176,LOC112445940		ASI-AFT	2.3916	2.30661	2.83889	2.888
1721_DUP	3	13288601	13300600	44.774	1.03e-09	LOC112445940			2.46973	2.41753	3.07111	3.1508
1722_DUP	3	13291401	13296600	28.716	2.57e-06			ASI-AFT	2.55347	2.44014	3.16128	3.29878
1723_DUP	3	13301201	13307200	29.539	1.73e-06			ASI-AFT	2.51697	2.39984	3.05776	3.11978
1724_DUP	3	13309801	13323600	48.95	1.34e-10			ASI-AFT	2.47611	2.29908	2.95334	3.05446
1725_DUP	3	13318601	13329000	30.883	9e-07				2.50817	2.38114	3.00355	3.1586
1726_DUP	3	13333401	13343800	34.375	1.65e-07				2.41812	2.30987	2.91743	2.8711
1727_DUP	3	13336201	13338800	44.239	1.34e-09				2.62492	2.37818	3.3473	3.29604
1728_DUP	3	13340401	13355400	39.39	1.44e-08	LOC101906176			2.49784	2.46736	3.01967	3.0524
1729_DUP	3	13346001	13352000	29.998	1.38e-06				2.54265	2.50546	3.08701	3.26309
1730_DUP	3	13357601	13362200	40.715	7.52e-09	LOC101906176			2.44236	2.32472	3.11636	3.01613
1731_DEL	3	13362201	13367000	6.8117	0.07815	LOC101906176			2.09741	2.32907	2.07851	2.10051
1732_DUP	3	13367001	13386400	33.677	2.32e-07	LOC101906176		ASI-AFT	2.33862	2.21958	2.77939	2.7493
1733_DUP	3	13391601	13397600	42.871	2.62e-09			ASI-AFT	2.60642	2.49801	3.2282	3.31093
1734_DEL	3	13449601	13453200	2.8786	0.4107				1.45368	1.35061	2.27526	2.28397
1735_DUP	3	13449601	13455400	5.2248	0.1561				1.80232	1.71184	2.44112	2.43932
1736_DUP	3	13459401	13462400	10.601	0.01409				2.09727	2.09869	2.42406	2.41394
1737_DEL	3	13485201	13492800	5.673	0.1287				1.69985	1.68182	2.24802	2.00967
1738_DUP	3	13499001	13506800	27.311	5.07e-06	LOC101906408			2.24398	2.20648	2.51451	2.58649
1739_DUP	3	13530401	13568800	9.2216	0.02649				2.17218	2.05852	2.44944	2.20943
1740_DEL	3	13925801	13961400	5.4767	0.14	LRRC71,LOC104971464,PEAR1			1.79993	1.90217	1.91954	1.87716
1741_DUP	3	14071001	14082400	0.67446	0.8792				2.03144	2.03149	2.17933	2.07228
1742_DEL	3	14082601	14090000	0.58838	0.8991	HDGF			1.68019	1.86342	1.78534	1.79939
1743_DEL	3	14117601	14126400	10.413	0.01536	CRABP2			1.63145	1.80115	1.81289	1.78978
1744_DEL	3	14399001	14407400	3.644	0.3026	LOC100848574			1.66365	1.84563	1.79031	1.71385
1745_DUP	3	15371801	15380200	7.857	0.04906	CLK2,SCAMP3			1.99976	2.06092	2.08212	2.06946
1746_DEL	3	15429201	15451800	7.412	0.05986	MUC1,KRTCAP2,TRIM46			1.86309	1.95149	1.994	1.91163
1747_DEL	3	15462601	15489800	7.7098	0.05241	EFNA1,DPM3,LOC107132270,SLC50A1			1.84625	1.93612	1.92202	1.90144
1748_DEL	3	15586401	15598200	9.7416	0.0209	ZBTB7B			1.58144	1.74148	1.74306	1.72609
1749_DUP	3	15931601	15944600	10.822	0.01273				2.06687	2.0012	2.32441	2.14543
1750_DEL	3	15932201	15936000	1.297	0.7298				1.93879	1.89148	2.1741	2.04836
1751_DUP	3	16004201	16022200	0.67139	0.8799	CHRNB2,LOC101908005			1.97302	2.06038	2.11255	2.03647
1752_DEL	3	16401801	16404200	61.555	2.74e-13	NUP210L		ASI-AFT	1.91087	1.9104	1.41686	1.17017
1753_DUP	3	16665201	16683600	1.5743	0.6652				2.03151	1.98447	2.2439	2.02549
1754_DUP	3	16930401	16938800	17.992	0.0004415	LOC786350			2.01698	1.99661	2.31384	2.38921
1755_DEL	3	16941801	16946800	22.788	4.47e-05				1.86253	1.4644	1.39061	1.4852
1756_DUP	3	17033201	17046400	8.0315	0.04537	LOC112445860			2.04473	2.21358	2.25746	2.00825
1757_DEL	3	17040201	17049000	9.5933	0.02236				1.91891	2.04041	1.95767	1.66753
1758_DUP	3	17327001	17385000	5.691	0.1277	LOC100848030,LOC100848441			2.25646	2.12068	2.36235	2.20895
1759_DUP	3	17370001	17383000	20.206	0.0001539				2.63196	2.13308	2.53872	2.27461
1760_DUP	3	17401601	17417400	26.178	8.75e-06				2.46154	1.92188	2.26648	2.1663
1761_DUP	3	17413401	17417200	50.294	6.92e-11				3.36698	2.21793	2.65924	2.71915
1762_DEL	3	17417001	17431200	18.484	0.0003496	LOC112445861			0.744971	0.603865	0.684073	0.657707
1763_DEL	3	17427401	17429800	23.053	3.94e-05				0.130913	0.0885875	0.0852406	0.0714328
1764_DUP	3	17441801	17446800	6.0086	0.1112				4.13513	3.38664	4.09346	3.92724
1765_DUP	3	17447801	17464800	16.482	0.0009032				2.52219	2.29592	2.73047	2.59896
1766_DUP	3	17468001	17494400	25.475	1.23e-05	LOC112445864			2.22451	2.12263	2.5761	2.49898
1767_DUP	3	17504401	17522600	10.542	0.01448				2.12563	2.12743	2.40556	2.22659
1768_DEL	3	17559801	17563000	1.3055	0.7278				1.91933	1.99356	2.20392	2.0714
1769_DEL	3	17607401	17612600	5.0747	0.1664				2.09524	2.18438	1.94162	1.91325
1770_DEL	3	17608001	17621200	12.178	0.006799				2.08858	2.12809	2.01744	1.92052
1771_DEL	3	17644601	17655200	6.3132	0.09733				2.22608	2.10962	2.14723	1.97933
1772_DUP	3	17647401	17651800	4.4617	0.2157				2.47723	2.32683	2.48665	2.2332
1773_DUP	3	17647601	17659000	0.61463	0.8931				2.21938	2.123	2.17672	2.00646
1774_DEL	3	17922001	17926000	26.185	8.72e-06				1.88989	1.30438	1.8914	1.67332
1775_DUP	3	17935401	17944600	22.134	6.12e-05	LOC112445867,LOC112445866			2.29763	2.83564	2.52579	2.64425
1776_DEL	3	17960001	17973800	10.121	0.01756	LOC112445868			1.39146	1.37396	1.30918	1.31554
1777_DUP	3	17974001	17987000	0.89983	0.8255				2.12605	2.1542	2.1617	2.1175
1778_DUP	3	18354801	18361800	21.964	6.64e-05				2.58921	2.29906	2.81006	2.62586
1779_DUP	3	18406001	18411000	1.4983	0.6827				2.21106	2.22669	2.27564	2.09214
1780_DUP	3	18442801	18543200	6.2399	0.1005	LOC112445945,LOC104971508			2.13852	2.17241	2.34634	2.18037
1781_DUP	3	18685601	18697200	28.02	3.6e-06	LOC112445946			2.22173	2.1175	2.60998	2.49854
1782_DUP	3	18872201	18883200	2.3567	0.5018	THEM4			2.21327	2.15709	2.4992	2.29559
1783_DEL	3	19062201	19075400	14.743	0.00205	CELF3			1.70587	1.76732	1.81699	1.80367
1784_DUP	3	19166401	19173600	4.5946	0.204	LOC112445949			2.14154	2.23856	2.31939	2.25427
1785_DUP	3	19312001	19322200	1.8019	0.6145				2.08227	2.14783	2.1742	2.06307
1786_DEL	3	19392001	19401600	86.965	2.2e-16				1.78577	1.5697	0.940946	0.91392
1787_DUP	3	20724201	20761200	4.6962	0.1954	LOC788077,HIST2H2AA4,HIST2H2AB,LOC516742,HIST2H2BE,HIST1H2AK,HIST2H2AC,H2B,HIST1H2BL			1.97342	2.07213	2.09515	2.0345
1788_DEL	3	20740801	20742800	11.746	0.008304				1.86462	2.03493	2.06493	2.04696
1789_DUP	3	20912801	20916200	50.376	6.64e-11	MGC134040			2.39457	2.04487	3.00356	2.90719
1790_DUP	3	20917001	20953400	49.654	9.46e-11	LOC101907327,MGC134040		ASI-AFT	2.5791	2.28769	3.2967	3.11346
1791_DUP	3	20948401	20955400	40.429	8.64e-09			ASI-AFT	2.79936	2.39133	3.48988	3.34077
1792_DUP	3	20960201	20978000	51.892	3.16e-11				2.32475	2.63217	2.6483	2.52284
1793_DUP	3	20969801	20975200	25.716	1.09e-05				2.77491	3.4498	3.32082	3.24813
1794_DEL	3	20979201	20984400	33.843	2.14e-07				0.666118	0.533463	0.639036	0.609096
1795_DUP	3	20992201	21004400	5.389	0.1454				2.74245	3.00826	2.97314	2.85893
1796_DUP	3	21000201	21004600	9.8168	0.02019				2.94585	3.24986	3.10715	2.92806
1797_DEL	3	21005601	21014000	1.4085	0.7035				1.65412	1.71298	1.74272	1.68541
1798_DUP	3	21019801	21026800	12.684	0.005372				3.53003	3.5807	3.5799	3.53275
1799_DUP	3	21020201	21035400	10.691	0.01352				2.98112	2.6776	2.66556	2.75048
1800_DEL	3	21026201	21033400	18.698	0.0003157				2.42932	1.87683	1.88447	1.95918
1801_DUP	3	21028201	21058800	7.8624	0.04894				2.21735	1.73927	1.74838	1.85307
1802_DEL	3	21038401	21048400	6.911	0.07479				1.90586	1.51767	1.47059	1.59161
1803_DEL	3	21046001	21048400	37.212	4.15e-08				1.2955	0.241301	0.399589	0.55662
1804_DEL	3	21046001	21053800	7.1195	0.06819				1.81083	1.16169	1.32489	1.32666
1805_DEL	3	21051401	21056600	13.345	0.003946				1.8843	1.00834	1.26449	1.25925
1806_DUP	3	21065201	21076400	10.674	0.01363				4.03284	4.08502	4.50155	4.46322
1807_DUP	3	21078801	21087200	9.1393	0.0275				3.41816	3.58018	3.62287	3.66841
1808_DUP	3	21079401	21100600	0.8558	0.8361				2.90794	2.97786	3.02469	3.02247
1809_DUP	3	21090201	21095600	3.0027	0.3912				2.25342	2.21836	2.32965	2.29985
1810_DUP	3	21096001	21105000	3.5415	0.3154				2.60972	2.68657	2.77469	2.6851
1811_DUP	3	21113001	21121200	4.9223	0.1776				3.08945	3.1341	3.17205	3.17559
1812_DUP	3	21113001	21130200	12.433	0.006038				2.65662	2.75522	2.77509	2.76379
1813_DUP	3	21214401	21222200	24.127	2.35e-05				2.25654	2.4116	2.15781	2.25172
1814_DUP	3	21301801	21322600	26.267	8.38e-06	LOC107132278			5.10425	5.32467	5.47087	5.51057
1815_DUP	3	21316801	21325400	12.075	0.007129				3.58895	3.74263	3.71318	3.5525
1816_DUP	3	21491601	21504200	13.755	0.003259	ANKRD35			2.09952	2.16873	2.29003	2.20688
1817_DUP	3	21506601	21537800	6.2864	0.09848	PIAS3,POLR3C,RNF115,NUDT17			2.02351	2.06954	2.12018	2.03918
1818_DUP	3	21676001	21683600	12.57	0.005664	PDZK1,LOC107132283			2.54633	2.6637	2.84592	2.76777
1819_DUP	3	22004401	22027400	3.8558	0.2775	BCL9			2.086	2.13709	2.12589	2.04612
1820_DUP	3	22028801	22050200	0.44791	0.9302	BCL9			2.04717	2.10483	2.15796	2.02809
1821_DEL	3	22304401	22308200	3.0339	0.3864				1.24452	1.43662	1.21751	1.11069
1822_DEL	3	22357801	22370400	3.016	0.3892				2.03517	2.04468	2.01659	1.76111
1823_DUP	3	22435001	22457000	1.7967	0.6156	CHD1L			2.20936	2.25359	2.54785	2.27034
1824_DUP	3	22471201	22481600	3.2352	0.3568	LOC788724,FMO5			2.63899	2.52975	2.845	2.80786
1825_DEL	3	22521801	22530400	64.419	6.68e-14	PRKAB2		ASI-AFT	1.96563	1.99688	1.24512	0.91499
1826_DUP	3	22561601	22579600	1.5446	0.672	LOC112445956			2.09873	2.11097	2.17089	2.1325
1827_DUP	3	22652001	22657200	30.948	8.72e-07	LOC616149			2.5622	6.48687	3.50184	2.44687
1828_DEL	3	22660001	22670000	37.799	3.12e-08	LOC616149			2.31733	4.093	2.15685	1.91823
1829_DUP	3	22668001	22706200	33.789	2.19e-07	LOC112445960,LOC616149			2.83799	9.69263	4.38816	3.41589
1830_DUP	3	22670001	22675800	31.61	6.32e-07	LOC616149			3.7917	18.6614	6.66832	4.1268
1831_DUP	3	22688001	22696200	28.421	2.96e-06	LOC112445960			2.72393	9.08285	4.4336	3.57251
1832_DUP	3	22707201	22713000	30.269	1.21e-06				2.33348	5.2213	3.31673	3.47094
1833_DUP	3	22759001	22763000	37.216	4.14e-08				2.62263	7.0999	3.84705	3.6394
1834_DUP	3	22763801	22769000	41.953	4.11e-09	LOC112445957			2.6978	8.78429	3.99745	3.15017
1835_DUP	3	22775201	22794800	53.149	1.7e-11	LOC112445957			3.47404	15.1895	6.14501	4.21684
1836_DUP	3	22787201	22794800	29.73	1.57e-06	LOC112445957			3.32028	13.9316	5.68084	3.95191
1837_DUP	3	22795201	22808200	42.946	2.53e-09	LOC112446134,LOC112445959			2.31438	4.10212	3.10319	3.23792
1838_DUP	3	22798201	22804000	34.49	1.56e-07	LOC112446134,LOC112445959			2.34299	4.57133	3.13994	3.28081
1839_DUP	3	23378001	23387000	5.2556	0.154				2.15157	2.10177	2.40638	2.25645
1840_DUP	3	23682201	23704000	6.7628	0.07985	ZNF697			1.99197	2.03933	2.06182	2.02188
1841_DEL	3	24112601	24120000	3.3329	0.3431				1.75171	1.99724	1.90053	1.95241
1842_DUP	3	24119801	24144400	4.3659	0.2246	TBX15			1.94979	2.04534	1.98929	2.00851
1843_DUP	3	24301601	24312800	22.814	4.42e-05				2.17146	2.13412	2.32689	2.24161
1844_DEL	3	24307401	24312800	4.1058	0.2503				2.09838	1.8834	2.0864	1.94369
1845_DUP	3	24611401	24638000	2.5208	0.4715				2.02419	2.2199	2.32816	2.14676
1846_DUP	3	24614401	24620800	10.195	0.01698				2.0696	2.58999	2.7721	2.25125
1847_DEL	3	24669801	24682800	5.0366	0.1691				2.22206	1.71879	2.33172	2.05481
1848_DUP	3	24676601	24685000	4.8307	0.1846			ASI-AFT	2.31129	1.60877	2.65522	2.27244
1849_DEL	3	25690801	25697800	2.1581	0.5403				2.03011	1.92877	2.18188	2.01569
1850_DEL	3	26954801	26956800	72.508	1.24e-15			ASI-AFT	1.90026	1.7797	1.03259	0.777313
1851_DUP	3	27290801	27316000	1.6471	0.6488	SLC22A15			2.08623	2.10407	2.17144	2.09554
1852_DEL	3	27463801	27466800	24.135	2.34e-05				1.0071	0.789762	1.15061	1.27997
1853_DUP	3	27474001	27496400	2.0743	0.5571	NHLH2			2.02081	2.02287	2.07156	2.00184
1854_DEL	3	27711201	27714200	5.2012	0.1576				2.2056	2.33872	2.13913	1.73164
1855_DUP	3	27894401	27909800	1.8352	0.6073				2.09832	2.10968	2.24034	2.12221
1856_DUP	3	28139601	28167000	8.1455	0.0431				2.34734	2.26533	2.53453	2.29752
1857_DUP	3	28140401	28146200	7.2541	0.06423				2.61475	2.46601	2.80468	2.46214
1858_DEL	3	28145401	28148000	17.226	0.000635				1.93191	1.87281	1.87999	1.75094
1859_DUP	3	28158201	28165800	1.1066	0.7755				2.62441	2.50319	2.92456	2.57903
1860_DUP	3	28367401	28373400	71.708	1.84e-15	SYCP1			2.62339	2.50367	2.64984	2.1669
1861_DEL	3	28388801	28390400	65.916	3.19e-14	SYCP1		ASI-AFT	1.83592	1.68714	0.748824	0.429349
1862_DEL	3	28816001	28818400	38.454	2.27e-08				1.78699	0.832744	1.56976	1.6027
1863_DUP	3	28831601	28846600	1.1294	0.77	TRIM33			2.04818	2.05661	2.12529	2.05318
1864_DUP	3	29232801	29245200	19.925	0.0001759	SYT6			1.9791	1.96918	2.04939	2.03317
1865_DUP	3	29619201	29631000	4.8084	0.1864	LOC112445972,PHTF1			2.09605	2.0803	2.18204	2.05473
1866_DEL	3	29683001	29686400	14.561	0.002232	PHTF1			2.09847	2.06056	1.98676	1.84194
1867_DEL	3	29849001	29857000	0.78864	0.8522	MAGI3			1.85503	2.07484	1.87154	1.78242
1868_DEL	3	30158601	30164400	11.792	0.008131				1.12917	1.96503	0.459441	0.103832
1869_DEL	3	30158801	30161000	13.144	0.004336				0.927248	0.686969	0.223307	0.0361381
1870_DUP	3	30191601	30207000	25.887	1.01e-05	LRIG2			2.02773	2.21736	2.11728	2.04742
1871_DUP	3	31989801	31998200	37.46	3.68e-08		ASI-AFT	ASI-AFT	18.5902	23.6431	15.2311	10.8631
1872_DUP	3	32091201	32108000	28.093	3.47e-06				2.17643	2.2482	2.46991	2.39658
1873_DUP	3	32103801	32131800	8.453	0.03752	LOC104971588			2.08653	2.0829	2.26415	2.20588
1874_DUP	3	32353601	32378000	8.3158	0.03992				2.19947	2.1606	2.39786	2.23794
1875_DEL	3	32565801	32569600	10.733	0.01326				1.82407	2.00081	2.19369	2.15794
1876_DEL	3	32886201	32894600	1.793	0.6165				1.84212	1.97556	2.05057	1.93451
1877_DEL	3	33620001	33628600	3.6208	0.3054				1.791	1.84857	1.87929	1.89291
1878_DEL	3	33734801	33740000	6.4733	0.09072				1.95341	1.95069	2.05568	2.04932
1879_DUP	3	34381601	34402600	2.4022	0.4932	WDR47,CLCC1			2.08165	2.16451	2.18783	2.0752
1880_DEL	3	34530001	34537600	4.3399	0.227	AKNAD1			2.06285	2.06205	2.21122	2.03779
1881_DUP	3	34791001	34793800	18.304	0.0003807	FAM102B			1.97308	2.1143	3.15885	2.93972
1882_DEL	3	34842601	34847200	1.0782	0.7824	LOC530689			1.97343	2.00032	2.01922	2.03771
1883_DEL	3	34955001	34957600	64.665	5.92e-14	LOC615258			1.76314	1.69632	1.02741	0.982342
1884_DEL	3	34975801	34988600	12.709	0.005311	LOC615258			1.96591	1.69837	1.89772	1.54146
1885_DEL	3	34978201	34982000	13.448	0.003762	LOC615258			2.01689	1.6349	1.82098	1.28842
1886_DUP	3	35750601	35763600	1.1898	0.7555				2.10387	2.10296	2.25913	2.09565
1887_DEL	3	36301401	36303600	44.653	1.1e-09				1.14808	2.11694	1.8082	1.49615
1888_DEL	3	36358401	36365800	1.5312	0.6751				1.86923	2.02628	2.11806	2.00558
1889_DEL	3	36452201	36462200	10.926	0.01214			ASI-AFT	2.12184	2.08288	1.78327	1.5706
1890_DEL	3	36521801	36532400	22.559	4.99e-05			ASI-AFT	1.8632	2.07222	1.68757	1.66219
1891_DUP	3	36879001	36885000	14.811	0.001985				1.99267	2.53509	2.22572	2.106
1892_DUP	3	37515801	37520800	2.195	0.5329				2.02346	2.04606	2.1117	2.05814
1893_DEL	3	37538201	37552800	20.437	0.0001378				1.86693	1.80585	2.05066	1.99572
1894_DEL	3	37543001	37550200	20.442	0.0001375				1.74616	1.67271	1.99905	1.93647
1895_DEL	3	37906201	37917200	25.931	9.86e-06				1.97756	1.98176	1.77316	1.45497
1896_DEL	3	37989601	37993600	6.4206	0.09285				1.88174	1.35735	1.96434	1.99474
1897_DEL	3	38188801	38193000	10.94	0.01206				1.86344	1.43913	1.97556	2.05703
1898_DEL	3	38207201	38239400	2.9016	0.407				2.08317	2.07088	2.09534	2.09506
1899_DEL	3	38241001	38244400	10.777	0.01299				1.6383	1.55971	1.47363	1.73705
1900_DEL	3	38245001	38354200	2.827	0.4191				2.03916	2.01676	2.08153	2.0337
1901_DEL	3	38759201	38762000	53.56	1.39e-11			ASI-AFT	1.87582	2.19866	1.26026	1.3837
1902_DUP	3	38852201	38856400	5.5331	0.1367				2.17458	2.23123	2.21598	2.32805
1903_DUP	3	38930801	38952400	4.1958	0.2411				2.17445	2.13955	2.24738	2.07089
1904_DUP	3	39051001	39080000	1.971	0.5785				2.10025	2.25613	2.24071	2.07656
1905_DEL	3	39163801	39180200	1.6239	0.654				2.08122	1.92993	2.16077	2.06661
1906_DEL	3	39211601	39213400	12.098	0.007054				0.864043	0.249179	1.15785	0.94703
1907_DEL	3	39762001	39763200	6.3409	0.09615			ASI-AFT	1.31147	0.783236	1.84879	1.8634
1908_DEL	3	40479001	40482000	39.137	1.62e-08	COL11A1			2.00166	1.5855	1.36773	1.26266
1909_DEL	3	40555801	40562200	5.9384	0.1146				2.06676	1.86036	2.05987	2.01848
1910_DEL	3	40568401	40575000	5.6505	0.1299				1.99608	1.94284	2.19259	2.05681
1911_DEL	3	40600601	40604400	61.558	2.73e-13			ASI-AFT	2.03919	1.85195	1.09679	0.910815
1912_DEL	3	40724001	40725800	92.369	2.2e-16			ASI-AFT	1.95247	1.84654	0.974652	0.821403
1913_DEL	3	40837801	40839400	8.0333	0.04533				1.78621	1.85438	2.25463	2.30206
1914_DEL	3	41089001	41092200	20.558	0.0001301				1.51029	1.23986	1.3083	1.24249
1915_DEL	3	41208001	41219000	2.0251	0.5672				2.03146	2.07129	1.91065	1.84442
1916_DEL	3	41395801	41403000	5.0668	0.167	OLFM3			1.91913	2.00121	2.02821	1.99914
1917_DEL	3	41486201	41489000	11.797	0.008114	OLFM3			1.03131	0.892295	0.896606	0.906334
1918_DEL	3	41710801	41735800	5.9787	0.1127				2.04085	2.0779	2.23406	2.10724
1919_DEL	3	41792201	41797600	18.194	0.0004012				2.04076	2.03112	1.80227	1.68829
1920_DEL	3	41974201	41977200	7.3055	0.06277				1.95686	1.37144	2.0804	2.05655
1921_DEL	3	42035001	42043000	3.9589	0.2659	S1PR1			1.84454	1.90685	1.86715	1.93858
1922_DUP	3	42738201	42749200	6.107	0.1065	GPR88			1.94416	2.06449	2.02681	2.02547
1923_DUP	3	43219801	43235400	6.36	0.09535	MFSD14A			2.12079	2.11213	2.24276	2.21578
1924_DEL	3	43296001	43298800	7.2354	0.06476	LOC112445983			2.13912	2.14135	1.89268	1.62306
1925_DUP	3	43351001	43356000	28.42	2.96e-06	AGL			2.66384	2.58526	2.29808	2.4607
1926_DEL	3	43793601	43796000	8.7569	0.0327				2.10059	2.08673	1.98647	1.49239
1927_DUP	3	44091001	44100400	4.1205	0.2487				2.11889	2.05725	2.24901	2.1237
1928_DEL	3	44414401	44419600	28.506	2.84e-06				2.01945	2.08199	1.61486	1.64936
1929_DEL	3	44550601	44554000	6.7549	0.08014	SNX7			2.0213	2.08184	1.8916	1.88143
1930_DUP	3	44600601	44605400	11.049	0.01146	SNX7			2.65674	2.61499	3.05702	2.54471
1931_DUP	3	44601201	44617200	1.6725	0.6431	SNX7			2.26183	2.27384	2.43677	2.26264
1932_DEL	3	44762801	44789800	3.1366	0.371				2.03331	2.20573	2.12587	2.04481
1933_DUP	3	45229801	45236800	7.5965	0.05513				2.07928	2.18473	2.0683	2.06937
1934_DUP	3	45400401	45414600	0.50933	0.9168	LOC101904239,DPYD			2.04828	2.05165	2.12721	2.07235
1935_DEL	3	45834601	45835800	64.961	5.12e-14	DPYD			0.704766	0.538086	0.261382	0.0801706
1936_DUP	3	46554001	46562000	19.13	0.000257				2.38951	2.29284	2.81076	2.57729
1937_DEL	3	46761001	46799200	6.6539	0.08379				1.12287	1.16232	1.19012	1.11767
1938_DEL	3	46886401	46896200	68.528	8.82e-15				0.891838	1.92793	1.90627	1.80596
1939_DUP	3	47017001	47028200	10.07	0.01798				2.47415	2.54494	2.79149	2.65569
1940_DEL	3	47331801	47333800	67.132	1.76e-14				1.9013	1.18108	1.10591	0.774395
1941_DEL	3	47571201	47572800	8.6324	0.0346				1.38857	0.683087	1.36645	1.74499
1942_DUP	3	47786001	47797000	9.8463	0.01992	LOC112445875			2.31655	2.34956	2.47094	2.41326
1943_DUP	3	48252201	48267800	11.755	0.008269	RWDD3			2.17772	2.21466	2.29958	2.2918
1944_DUP	3	48558201	48583400	12.138	0.006926	CNN3			2.02039	2.04639	2.07062	2.05881
1945_DUP	3	48658801	48687600	8.323	0.03979	SLC44A3			2.13001	2.13488	2.18084	2.13161
1946_DEL	3	48770601	48779000	0.5992	0.8966				1.54755	1.56827	1.52912	1.48967
1947_DUP	3	48835001	48844800	6.125	0.1057				1.9753	2.12682	2.09066	2.08006
1948_DUP	3	49063001	49081200	10.072	0.01796	ABCD3			2.06123	2.06363	2.1747	2.07954
1949_DEL	3	49086001	49088000	33.107	3.06e-07				1.97248	1.88401	1.55231	1.06515
1950_DEL	3	49086001	49094000	39.702	1.23e-08			ASI-AFT	1.85276	1.86818	1.50402	1.11321
1951_DUP	3	49090201	49105000	14.547	0.002247				2.55439	2.62748	2.58885	2.305
1952_DEL	3	49098401	49102200	53.8	1.24e-11				1.96036	1.99974	1.77832	1.44306
1953_DEL	3	49104001	49110000	46.692	4.04e-10				2.08681	2.02156	1.47935	1.11814
1954_DUP	3	49239201	49254800	2.4872	0.4776	ARHGAP29			2.056	2.14237	2.19962	2.07582
1955_DUP	3	49627801	49637400	8.4953	0.03681				2.09709	2.16296	2.19936	2.1268
1956_DEL	3	50003801	50031400	1.3891	0.7081	FNBP1L			1.97286	2.11212	2.21399	2.10453
1957_DUP	3	50038201	50052400	13.813	0.003172	FNBP1L			2.12484	2.03486	2.21749	2.17808
1958_DEL	3	50230601	50231800	15.021	0.001799	CCDC18			2.00985	2.2778	1.86911	1.71619
1959_DUP	3	50283601	50294600	5.9118	0.116	CCDC18,TMED5			2.10735	2.12742	2.16673	2.07493
1960_DEL	3	50324801	50357200	1.5565	0.6693	MTF2			2.04251	2.17529	2.19008	2.00677
1961_DUP	3	50495201	50509400	14.283	0.002544	FAM69A			2.05645	2.11678	2.21989	2.21604
1962_DEL	3	50943201	50951200	1.2335	0.745	GFI1			1.79197	1.97945	1.81765	1.89596
1963_DEL	3	51124801	51126800	3.7206	0.2933	GLMN			2.0154	1.99078	1.86826	1.95424
1964_DUP	3	51365601	51388400	5.0096	0.1711	LOC112445990,EPHX4,BRDT			2.08233	2.02828	2.13629	2.05916
1965_DUP	3	51496201	51512600	4.9955	0.1721	TGFBR3			2.08896	2.09992	2.11131	2.10007
1966_DEL	3	52271201	52275200	2.9574	0.3982				1.99357	1.96422	2.05566	2.09178
1967_DUP	3	52410401	52430400	19.987	0.0001708				2.20408	2.31232	2.13966	2.04625
1968_DEL	3	52518001	52532800	1.9364	0.5857	BARHL2			1.7217	1.91468	1.79521	1.87054
1969_DEL	3	52541601	52560000	1.1012	0.7768				2.04044	2.11487	2.20923	2.10497
1970_DEL	3	53461001	53466400	7.2479	0.0644				2.00592	1.89458	2.07204	2.02965
1971_DEL	3	54123401	54124800	29.235	2e-06				1.87951	2.03393	1.31931	1.1198
1972_DEL	3	54174201	54186600	0.61746	0.8924	GBP4			1.97797	1.96522	2.05479	1.97759
1973_DEL	3	54191801	54199400	58.614	1.16e-12	GBP4		ASI-AFT	1.47352	1.02662	1.87267	1.71042
1974_DEL	3	54195401	54225000	67.324	1.6e-14	GBP4		ASI-AFT	1.1834	0.563941	1.76359	1.55262
1975_DEL	3	54199601	54206600	67.492	1.47e-14	GBP4		ASI-AFT	1.42178	0.936646	1.84309	1.6399
1976_DEL	3	54228401	54325000	49.265	1.15e-10	LOC112445996,GBP4		ASI-AFT	0.965056	0.298765	1.49659	1.37139
1977_DEL	3	54230201	54235400	60.992	3.61e-13	GBP4		ASI-AFT	1.18853	0.568669	1.70316	1.53725
1978_DEL	3	54287401	54298800	35.756	8.43e-08	LOC112445996,GBP4			0.798401	0.160983	0.940723	0.989683
1979_DEL	3	54292801	54297800	10.475	0.01493	GBP4			0.729857	0.108945	0.666917	0.870495
1980_DEL	3	54301401	54325200	55.032	6.76e-12	GBP4		ASI-AFT	0.884946	0.231779	1.38496	1.29102
1981_DUP	3	54325201	54329800	31.52	6.61e-07	GBP4		ASI-AFT	1.93274	1.89882	3.36349	3.6447
1982_DEL	3	54329401	54359600	26.075	9.2e-06	LOC112445995,GBP4			0.674114	0.337773	0.934455	0.89971
1983_DEL	3	54329601	54571600	1.1046	0.776	LOC781710,LOC112445995,GBP4			2.16038	2.02341	1.83409	1.88729
1984_DEL	3	54329801	54332600	10.486	0.01485	GBP4			0.084294	0.755427	0.153705	0.126174
1985_DEL	3	54329801	54342400	20.689	0.0001222	GBP4			0.0878155	0.331775	0.146934	0.102741
1986_DUP	3	54342201	54353400	40.716	7.51e-09	LOC112445995,GBP4		ASI-AFT	0.961643	0.2269	1.46068	1.40196
1987_DEL	3	54346601	54390800	6.0218	0.1106	LOC112445995,GBP4			1.8395	1.52431	1.76592	1.78857
1988_DEL	3	54349601	54359400	41.518	5.08e-09	LOC112445995,GBP4			1.13445	0.328047	1.42922	1.39196
1989_DUP	3	54355201	54590000	5.8852	0.1173	LOC781710,GBP6,LOC112445997,GBP4			2.34707	2.20751	1.96082	2.02131
1990_DUP	3	54359001	54458200	28.835	2.43e-06	LOC781710,GBP4			2.48794	2.44581	2.0136	2.10481
1991_DEL	3	54403401	54414600	5.8417	0.1196	LOC781710,GBP4			2.1802	2.00166	1.83284	1.89917
1992_DUP	3	54416001	54447000	45.423	7.52e-10	LOC781710,GBP4		ASI-AFT	3.03424	3.34866	2.25768	2.45316
1993_DUP	3	54443401	54458000	24.042	2.45e-05	GBP4			2.78445	2.42497	1.99555	2.10147
1994_DUP	3	54444801	54448600	27.304	5.09e-06	GBP4			3.1268	3.03303	2.17381	2.40771
1995_DEL	3	54448001	54453000	14.146	0.002713	GBP4			2.61226	2.19512	1.83322	2.01821
1996_DEL	3	54453601	54460000	3.6439	0.3026	GBP4			2.15047	1.70228	1.67807	1.65139
1997_DUP	3	54461001	54473200	31.48	6.73e-07	GBP4		ASI-AFT	2.76639	2.97937	2.11677	2.25265
1998_DUP	3	54466601	54471200	35.401	1e-07	GBP4		ASI-AFT	2.8678	3.19353	2.11985	2.28064
[truncated: 16,392 more rows]
