# Supplementary material for: Population differentiated copy number variation of Bos taurus, Bos indicus and their African hybrids
Source: BMC Genomics. 2021 Jul 12;22:531. doi: 10.1186/s12864-021-07808-7 (PMC8276479; doi:10.1186/s12864-021-07808-7)
Supplement: Supplementary file 4 — Additional file 4: Table S3. Genes overlapped with population differentiated CNVRs. Genes overlapped with significantly different CNVRs based on Kruskal-Wallis test result with <0.01 significance level and upper 1% VST. Genes on CNVRs were sorted in ascending order by p-values. The pairs of populations with top 1% or top 0.1% VST and the average of copy number of CNVRs in populations including EAT, AFT, AFH and ASI are also indicated. [file 12864_2021_7808_MOESM4_ESM.xlsx]

## Sheet: Sheet1
CNVR	Chromosome	Start	End	chi-squared	p-value	Gene List	Vst top 0.1% pair	Vst top 1% pair	EAT	AFT	AFH	ASI
7993_DUP	10	79275201	79278200	145.52	2.2e-16	EIF2S1	ASI-AFT	ASI-AFT	3.55573	4.00143	2.60591	2.3533
3638_DEL	5	58027201	58090800	142.32	2.2e-16	OR6C202		ASI-AFT	1.90805	1.49316	0.579135	0.48394
14628_DUP	21	28806801	28824600	139.3	2.2e-16	TM2D3		ASI-AFT	2.39164	3.21463	4.95375	5.4576
5686_DEL	7	50070401	50072400	135.49	2.2e-16	CTNNA1		ASI-AFT,AFH-EAT	1.89957	1.37624	0.356081	0.44304
11438_DUP	15	79702801	79724600	134.25	2.2e-16	OR8U3, LOC100299764(OR5AL1-like)		ASI-AFT	2.11256	2.34182	2.90964	3.30071
10728_DUP	15	628601	641800	131.75	2.2e-16	OR4C1N		ASI-AFT	2.08372	2.31354	3.14252	3.23045
13749_DUP	19	41438001	41471600	130.37	2.2e-16	KRTAP9-1,KRTAP9-2,LOC112442670(KRTAP9-3-like),LOC112442671(KRTAP9-3-like)		ASI-AFT	3.92237	2.7296	2.00371	1.91394
11581_DUP	15	84704401	84712000	128.38	2.2e-16	OR4C181		ASI-AFT	2.15123	2.32939	3.23646	3.2768
11923_DUP	16	53879001	53881800	127.68	2.2e-16	PRDM2		ASI-AFT	2.209	2.34425	3.70839	3.31853
11580_DUP	15	84704001	84729200	127.54	2.2e-16	OR4C181		ASI-AFT	2.07501	2.17972	2.82845	2.77715
11440_DUP	15	79716001	79724800	127.36	2.2e-16	OR8U3		ASI-AFT	2.10525	2.37313	3.23471	3.89684
11569_DUP	15	84423401	84427400	125.62	2.2e-16	OR4A16		ASI-AFT	2.16306	2.43767	3.26132	3.49673
5690_DEL	7	50689601	50691400	125.14	2.2e-16	DNAJC18		ASI-AFT,AFH-EAT	1.95913	1.63167	0.311169	0.255334
9629_DUP	13	436201	442800	123.68	2.2e-16	LOC788064(OR4S2-like)		ASI-AFT	2.1234	2.25266	2.81899	2.9661
2299_DEL	3	113312401	113317200	123.15	2.2e-16	UGT1A6	ASI-AFT	ASI-AFT	1.97963	1.88097	0.752179	0.340768
4710_DUP	6	72332401	72335600	121.67	2.2e-16	RESTA		ASI-AFT	2.11117	2.21262	3.42935	2.88487
18250_DUP	29	44417801	44435200	116.58	2.2e-16	SLC29A2		ASI-AFT	2.10753	2.15618	2.7567	2.63041
15188_DUP	22	51590001	51603400	115.07	2.2e-16	CATHL4,LOC112441458(CATHL1-like)	ASI-AFT	ASI-AFT	2.19596	2.01044	3.70232	3.75968
13153_DEL	18	59342001	59364200	114.89	2.2e-16	LOC100335553(ZNF415-like)		ASI-AFT	1.78265	1.72699	0.603734	0.451509
13961_DEL	19	62786201	62788800	114.41	2.2e-16	PRKCA		ASI-AFT	2.23572	4.62234	1.32775	0.351385
13750_DUP	19	41439001	41442600	112.59	2.2e-16	KRTAP9-2		ASI-AFT	4.43114	3.09255	2.48252	2.35598
13803_DUP	19	48209801	48215000	112.33	2.2e-16	ICAM2		ASI-AFT	2.22356	2.2889	4.06223	4.16718
6127_DEL	8	19954601	19957000	111.69	2.2e-16	LOC112447967(U6 spliceosomal RNA)	ASI-AFT	ASI-AFT	0.558607	0.467385	1.70602	1.65565
8144_DEL	10	102401201	102404000	111.22	2.2e-16	TTC7B	ASI-AFT	ASI-AFT	1.96892	2.01284	1.36515	0.968239
8442_DEL	11	55496001	55499400	110.6	2.2e-16	CTNNA2		ASI-AFT	0.689506	0.850725	1.6655	1.80525
9628_DUP	13	428801	442400	109.12	2.2e-16	LOC788064		ASI-AFT	2.11474	2.22025	2.64217	2.69209
3027_DUP	4	105937801	105942200	108.33	2.2e-16	TCRB		ASI-AFT	3.50718	3.45208	2.47336	1.98748
10980_DEL	15	43525601	43527800	106.15	2.2e-16	SCUBE2	ASI-AFT	ASI-AFT	1.9393	1.97987	1.13626	0.420061
11579_DUP	15	84693601	84712000	105.54	2.2e-16	OR4C181		ASI-AFT	2.09888	2.15357	2.73767	2.72779
5400_DUP	7	15954401	15980200	102.85	2.2e-16	HNRNPA2B1	ASI-AFT	ASI-AFT	2.02748	1.96207	2.85221	2.5116
3560_DUP	5	47840001	47846200	101.8	2.2e-16	HMGA2	ASI-AFT,EAT-ASI	ASI-AFT,EAT-ASI	2.36985	2.48047	5.12634	8.85166
14416_DUP	21	257801	263600	100.61	2.2e-16	LOC107131639		ASI-AFT,AFH-EAT,EAT-ASI	2.55613	3.66118	6.80968	6.05559
2971_DEL	4	104569001	104575600	100.39	2.2e-16	TMEM178B	ASI-AFT	ASI-AFT,EAT-ASI	2.00378	2.06755	0.994228	0.686468
5353_DEL	7	13025601	13036600	99.675	2.2e-16	LOC101908577	ASI-AFT	ASI-AFT	2.02187	1.94448	1.08488	0.670209
1193_DEL	2	61661801	61663200	99.586	2.2e-16	R3HDM1	ASI-AFT	ASI-AFT	0.53579	0.557288	1.79038	1.85208
14629_DUP	21	28818601	28824600	99.231	2.2e-16	TM2D3		ASI-AFT	2.83113	4.90341	9.03354	10.4445
5049_DUP	7	305401	343400	98.829	2.2e-16	OR5W39		ASI-AFT	2.13709	2.17472	2.7119	2.57801
10934_DEL	15	29761201	29764000	98.225	2.2e-16	NLRX1	ASI-AFT	ASI-AFT	1.99413	1.8274	0.979922	0.498095
12874_DEL	18	45100001	45133600	97.822	2.2e-16	LOC785756(androgen binding protein beta-like)		ASI-AFT	1.98058	1.96683	0.870054	0.892953
13748_DUP	19	41425001	41447000	97.057	2.2e-16	LOC112442669(KRTAP9-7-like),KRTAP9-2		ASI-AFT	2.95687	2.47872	2.19642	2.09073
10737_DUP	15	1000201	1008800	96.168	2.2e-16	LOC112441595(OR4P4-like)		ASI-AFT	2.04834	2.13725	2.56193	2.50265
16822_DEL	26	7143601	7149600	92.473	2.2e-16	PRKG1		ASI-AFT	1.95375	2.11055	1.34377	0.770134
1666_DEL	3	11665601	11671600	92.336	2.2e-16	LOC507767(T-cell surface glycoprotein CD1b-1-like)		EAT-AFT	0.255718	1.72656	1.28482	0.978937
4280_DUP	5	120030201	120081800	90.361	2.2e-16	RABL2B	ASI-AFT	AFH-AFT,ASI-AFT	6.88737	7.61545	4.62904	3.43568
13154_DEL	18	59361001	59364200	90.078	2.2e-16	LOC100335553(ZNF415-like)		ASI-AFT	1.74012	1.59662	0.660519	0.463841
2598_DUP	4	31238201	31242200	89.91	2.2e-16	LOC107132385		AFH-EAT	2.48419	3.65924	4.6009	3.49161
6021_DEL	8	317001	330000	89.761	2.2e-16	MFSD14B		ASI-AFT	1.89464	1.64478	0.93447	0.448584
11468_DUP	15	80585001	80623000	89.105	2.2e-16	LOC781990(proteoglycan 3-like),LOC112441660,PRG3		ASI-AFT	3.06822	1.37067	2.00263	2.03612
10651_DUP	14	77196801	77257800	88.552	2.2e-16	LOC784254(carbonic anhydrase 1),LOC100847874		ASI-AFT	2.14331	2.18074	2.83602	2.90006
18315_DEL	29	49240001	49246800	87.072	2.2e-16	LOC112444889		ASI-AFT	2.00488	1.90531	1.41811	1.10365
3162_DEL	4	114207401	114229400	86.153	2.2e-16	PRKAG2		ASI-AFT	0.784547	0.641695	1.08101	1.00168
10181_DEL	14	56801	59600	85.896	2.2e-16	LOC112449638		ASI-AFT	1.34201	1.15472	0.650489	0.562184
3559_DUP	5	47822601	47856200	85.717	2.2e-16	HMGA2		ASI-AFT	2.08404	2.20737	3.1344	3.30604
15424_DEL	23	15094601	15097200	85.691	2.2e-16	TREM2		ASI-AFT	0.577377	0.930577	1.62707	1.87615
3026_DUP	4	105935201	105949600	85.651	2.2e-16	LOC101902874,LOC509513,TCRB		ASI-AFT	3.22438	3.21683	2.30969	1.92101
11867_DEL	16	44394401	44400600	85.299	2.2e-16	LOC107131287		ASI-AFT	0.756037	1.45263	1.20649	1.02348
4782_DUP	6	84296801	84305200	84.867	2.2e-16	LOC100140261		ASI-AFT	2.09179	2.11369	2.71472	2.64792
9655_DUP	13	2825001	2836800	84.724	2.2e-16	PAK5		ASI-AFT	2.51225	2.83821	4.39688	4.25565
12720_DEL	18	8632001	8638000	83.464	2.2e-16	HSD17B2		ASI-AFT	1.93899	1.66051	1.49598	1.08793
12875_DEL	18	45118401	45133800	83.035	2.2e-16	LOC785756(androgen binding protein beta-like)		ASI-AFT	1.99681	1.97419	0.842719	0.887556
13493_DEL	19	7211801	7215400	82.2	2.2e-16	LOC527335		ASI-AFT	1.96883	2.03873	1.74629	0.679927
8466_DEL	11	60510601	60514000	81.937	2.2e-16	COMMD1		ASI-AFT	2.00363	1.93716	1.14029	0.966381
13751_DEL	19	41443801	41447800	81.828	2.2e-16	KRTAP9-2		ASI-AFT	4.10517	2.76138	1.8918	1.79414
14983_DUP	22	1614001	1618200	80.991	2.2e-16	NEK10		ASI-AFT	2.14057	1.99314	2.74697	2.83187
14380_DUP	20	71890601	71963000	80.94	2.2e-16	LOC524810		ASI-AFT	2.00162	2.06349	2.77696	2.72235
10650_DUP	14	77193401	77209400	79.903	2.2e-16	LOC784254(carbonic anhydrase 1)		ASI-AFT	2.14918	2.17842	2.78939	2.80069
8416_DEL	11	50478201	50483200	78.079	2.2e-16	LOC112448955(U6 spliceosomal RNA),DNAH6		ASI-AFT	2.11525	1.95276	1.29155	1.19098
7155_DEL	9	86997401	86999800	77.794	2.2e-16	LRP11		ASI-AFT	0.757243	0.261478	1.24435	1.79636
1090_DEL	2	30769401	30770800	77.597	2.2e-16	CSRNP3		ASI-AFT	1.93514	1.95153	0.882022	0.867145
15201_DUP	22	53204001	53226200	76.474	2.2e-16	CCR1		ASI-AFT	2.06993	2.0933	2.76625	3.28844
17767_DEL	28	27820801	27823000	76.212	2.2e-16	CDH23		ASI-AFT	0.846715	1.12182	1.81798	2.27617
4534_DEL	6	36766601	36770200	74.836	3.93e-16	LOC112447053		ASI-AFT	1.97812	1.93455	1.40807	0.85685
10107_DEL	13	74269401	74274600	74.484	4.68e-16	LOC104973892+G109		ASI-AFT	1.82319	1.3365	1.13284	0.430023
10182_DEL	14	64401	91200	74.086	5.69e-16	LOC112449588,LOC112449589		ASI-AFT	1.36392	1.30286	0.844463	0.749265
10965_DEL	15	38657601	38663000	74.082	5.7e-16	SPON1		ASI-AFT	1.66969	1.83425	1.11485	0.678301
10652_DUP	14	77203601	77211000	74.001	5.93e-16	LOC784254(carbonic anhydrase 1)		ASI-AFT	2.1146	2.19872	2.917	2.96063
17769_DEL	28	28510801	28512200	73.932	6.14e-16	MICU1		ASI-AFT	1.70512	1.81298	0.86585	0.464341
6556_DEL	8	94469801	94526400	73.685	6.93e-16	LOC789766		ASI-AFT	1.38293	0.84413	2.01997	1.86551
10234_DEL	14	1577401	1589600	73.556	7.39e-16	LOC112441461		ASI-AFT	1.22053	0.586195	1.75758	1.5166
3163_DEL	4	114216201	114223000	72.995	9.74e-16	PRKAG2		ASI-AFT	0.733381	0.535387	0.964027	0.963187
9692_DEL	13	10124401	10127400	72.847	1.05e-15	KIF16B		ASI-AFT	2.06323	2.01601	1.34787	0.918074
8938_DEL	12	26352601	26354000	72.718	1.12e-15	NBEA		ASI-AFT	1.91584	2.08291	0.976913	0.824537
11372_DUP	15	78480801	78492200	72.695	1.13e-15	LOC789288		ASI-AFT	2.12579	2.05089	2.55923	2.49108
2008_DEL	3	54590801	54605000	72.332	1.35e-15	GBP6,LOC112445997		ASI-AFT	1.84695	1.95317	1.02358	0.906789
13362_DUP	18	63373201	63381800	71.949	1.63e-15	LOC107131467,LOC107131477		ASI-AFT	2.20863	2.07509	3.54285	4.03781
9632_DUP	13	454001	487600	71.624	1.92e-15	LOC788089		ASI-AFT	2.1662	2.19225	2.64373	2.60462
17876_DUP	29	343001	363000	71.034	2.56e-15	LOC789688(ankyrin repeat domain-containing protein 26-like)		ASI-AFT	2.12326	2.15012	2.39832	2.55871
10180_DEL	14	26801	59600	70.979	2.63e-15	LOC112449638		ASI-AFT	1.15203	1.01132	0.667098	0.607428
12300_DEL	17	35516001	35521000	70.521	3.3e-15	KIAA1109		ASI-AFT	2.07196	1.89901	1.18794	0.924006
94_DEL	1	6222201	6223600	69.996	4.28e-15	GRIK1		ASI-AFT	1.84005	1.7959	0.87833	0.825773
12086_DUP	16	80927601	80936800	69.856	4.58e-15	TNNT2,LAD1		ASI-AFT	2.05913	1.95122	2.3367	2.5487
1709_DUP	3	12550201	12557000	69.013	6.94e-15	LOC787904		ASI-AFT	1.93339	1.93411	2.95008	2.72292
3939_DEL	5	99594601	99596400	68.121	1.08e-14	KLRK1		ASI-AFT	1.47616	0.845437	1.92736	1.91299
1710_DEL	3	12550601	12555800	67.902	1.2e-14	LOC787904		ASI-AFT	1.92019	1.8864	2.98347	2.75824
17878_DUP	29	370801	374600	67.767	1.28e-14	LOC789688(ankyrin repeat domain-containing protein 26-like)		ASI-AFT,EAT-ASI	2.00218	2.04161	2.44141	3.05055
1975_DEL	3	54199601	54206600	67.492	1.47e-14	GBP4		ASI-AFT	1.42178	0.936646	1.84309	1.6399
1974_DEL	3	54195401	54225000	67.324	1.6e-14	GBP4		ASI-AFT	1.1834	0.563941	1.76359	1.55262
16555_DUP	25	27003801	27027000	67.309	1.61e-14	LOC101902665		ASI-AFT	2.76322	2.87976	2.33636	2.16674
2007_DEL	3	54590801	54593000	66.993	1.88e-14	GBP6,LOC112445997		ASI-AFT	1.63873	1.77859	0.828478	0.64515
9079_DEL	12	48557001	48559000	66.932	1.94e-14	KLF12		ASI-AFT	1.92708	1.92784	1.35394	0.876494
17842_DEL	28	44275801	44278200	66.629	2.25e-14	43898		AFH-EAT,EAT-ASI	2.16107	1.26081	0.947451	0.638762
10305_DEL	14	10898001	10899600	66.243	2.72e-14	LOC112449605		ASI-AFT	0.901829	0.57729	1.95678	1.6964
15111_DEL	22	34080601	34082200	65.945	3.15e-14	SUCLG2		ASI-AFT	1.9174	2.00968	1.06667	0.791285
5113_DUP	7	7123201	7140000	65.917	3.19e-14	LOC506323,LOC616450		ASI-AFT	2.72974	2.77791	4.56308	4.31085
1861_DEL	3	28388801	28390400	65.916	3.19e-14	SYCP1		ASI-AFT	1.83592	1.68714	0.748824	0.429349
1410_DUP	2	120098001	120103600	65.509	3.9e-14	ALPI		ASI-AFT	2.15724	2.03737	2.7887	2.67268
2221_DUP	3	99234401	99256800	65.073	4.84e-14	LOC784417		AFH-AFT,ASI-AFT	2.23782	4.30828	2.46465	2.29574
8323_DEL	11	33328201	33335000	65.001	5.01e-14	NRXN1		ASI-AFT	2.0644	2.0482	1.27996	0.836015
13081_DUP	18	57119801	57123200	64.865	5.36e-14	LOC100138951		ASI-AFT	1.98591	1.94621	3.16434	3.29194
2612_DEL	4	32829401	32831200	64.857	5.38e-14	LOC101902435		ASI-AFT	1.92605	2.14123	0.996099	0.822422
5949_DEL	7	106644801	106646200	64.742	5.7e-14	EFNA5		ASI-AFT	0.856339	0.607529	2.10633	1.89193
12069_DEL	16	80375201	80377200	64.705	5.8e-14	LGR6		ASI-AFT	2.07856	2.06035	1.56084	0.900642
8030_DUP	10	85387801	85396800	64.688	5.85e-14	BBOF1	ASI-AFT	AFH-AFT,ASI-AFT	2.49269	2.24157	3.17569	3.05489
798_DEL	1	148751001	148753000	64.5	6.42e-14	CLDN14		ASI-AFT	1.80497	1.31067	0.573347	0.671713
1825_DEL	3	22521801	22530400	64.419	6.68e-14	PRKAB2		ASI-AFT	1.96563	1.99688	1.24512	0.91499
4788_DUP	6	84341801	84350800	63.662	9.69e-14	LOC540615		ASI-AFT	2.03097	0.890299	2.62762	2.28557
231_DUP	1	36056801	36060800	62.478	1.74e-13	CGGBP1		ASI-AFT	6.25782	8.41149	4.96112	3.96166
13361_DUP	18	63372801	63377000	62.267	1.93e-13	LOC107131467		ASI-AFT	2.19538	1.852	3.46339	3.89526
17962_DUP	29	5565401	5568800	62.196	2e-13	LOC112444942		ASI-AFT	5.40698	6.62824	5.26659	3.55863
8114_DUP	10	100226401	100241200	62.195	2e-13	PTPN21		ASI-AFT	2.43277	2.06475	2.175	2.65418
10575_DEL	14	63713801	63715400	62.17	2.02e-13	SNX31		ASI-AFT	1.54699	1.51889	0.988032	0.459769
1752_DEL	3	16401801	16404200	61.555	2.74e-13	NUP210L		ASI-AFT	1.91087	1.9104	1.41686	1.17017
1977_DEL	3	54230201	54235400	60.992	3.61e-13	GBP4		ASI-AFT	1.18853	0.568669	1.70316	1.53725
1973_DEL	3	54191801	54199400	58.614	1.16e-12	GBP4		ASI-AFT	1.47352	1.02662	1.87267	1.71042
2009_DEL	3	54593401	54624400	58.455	1.26e-12	GBP6,LOC112445997,LOC510382		ASI-AFT	1.80385	1.92045	0.926763	0.837754
5381_DEL	7	14217201	14218400	57.651	1.87e-12	ZNF177	ASI-AFT	ASI-AFT,EAT-ASI	0.598439	0.292969	1.5728	1.82085
7616_DEL	10	23262401	23265600	57.609	1.91e-12	LOC100336282		ASI-AFT	1.68813	1.725	0.901665	0.880816
12297_DEL	17	35125401	35127800	57.441	2.07e-12	LOC112442029		ASI-AFT	0.906251	0.283532	1.30659	1.49921
3506_DEL	5	40567601	40569800	57.309	2.21e-12	LRRK2		ASI-AFT	1.95763	2.28483	1.48266	1.1505
8031_DUP	10	85394201	85427000	57.037	2.52e-12	BBOF1		ASI-AFT	2.20433	2.21815	2.54356	2.40264
4784_DEL	6	84313801	84364200	56.62	3.1e-12	LOC540615,LOC100140261		ASI-AFT	2.1256	1.0797	2.6509	2.3369
8112_DUP	10	100203801	100238400	56.516	3.26e-12	PTPN21		ASI-AFT	2.44012	2.13457	2.27405	2.64603
9812_DUP	13	17611401	17622200	56.483	3.31e-12	LOC112449257		ASI-AFT	1.90455	1.97724	2.66155	2.54635
2010_DEL	3	54604401	54610600	55.171	6.31e-12	LOC112445997		ASI-AFT	1.83622	1.98729	0.901944	0.827569
1980_DEL	3	54301401	54325200	55.032	6.76e-12	GBP4		ASI-AFT	0.884946	0.231779	1.38496	1.29102
4787_DUP	6	84341401	84361000	54.822	7.49e-12	LOC540615		ASI-AFT	2.11119	1.06024	2.77268	2.41357
2300_DUP	3	113337201	113340600	54.81	7.54e-12	UGT1A6	ASI-AFT	AFH-AFT,ASI-AFT	2.15403	3.92652	2.31231	2.17017
10232_DEL	14	1559001	1591400	53.858	1.2e-11	LOC112441461		ASI-AFT	1.23219	0.635484	1.7842	1.5616
2908_DEL	4	94303201	94305600	53.485	1.45e-11	COPG2		ASI-AFT	2.00401	2.11693	1.88812	1.11892
3280_DEL	5	2166001	2167400	53.461	1.46e-11	TRHDE	ASI-AFT	ASI-AFT	0.619418	0.21202	1.09997	1.64358
18065_DEL	29	20243001	20257200	52.047	2.93e-11	LUZP2		ASI-AFT	0.897363	0.525123	0.919549	0.990132
6110_DEL	8	15573801	15593800	51.818	3.27e-11	LINGO2		ASI-AFT	0.790253	0.828701	0.973411	1.13864
10235_DEL	14	1592201	1598200	51.544	3.75e-11	LOC112441461		ASI-AFT	1.10618	0.442306	1.37136	1.19519
6154_DUP	8	23017201	23051000	51.364	4.09e-11	LOC617135,LOC618985,LOC618859,LOC538620		ASI-AFT	2.51625	2.37264	3.69875	3.40411
9645_DEL	13	1136201	1140800	51.351	4.12e-11	PLCB1		ASI-AFT	1.4333	1.79497	1.04896	0.974523
14083_DEL	20	18317601	18320000	51.167	4.51e-11	NDUFAF2		EAT-ASI	1.65325	1.17001	0.953645	0.446034
16823_DEL	26	7202201	7204200	50.627	5.88e-11	PRKG1	ASI-AFT	ASI-AFT	2.07287	2.45937	1.64991	0.896813
2084_DEL	3	68453001	68455600	50.431	6.47e-11	ST6GALNAC3		ASI-AFT	1.34578	1.41529	0.718932	0.427556
17984_DEL	29	6741001	6742800	50.42	6.5e-11	GRM5		ASI-AFT	1.88002	1.88591	1.40613	0.626857
9982_DEL	13	53782201	53784200	50.36	6.7e-11	OPRL1		ASI-AFT	2.18772	1.76812	1.93126	0.848788
4527_DEL	6	35360201	35364400	50.137	7.47e-11	LOC112447052		ASI-AFT	1.98168	2.05479	1.48753	1.24394
3725_DEL	5	68890201	68894000	49.863	8.55e-11	C5H12orf75		ASI-AFT	2.1591	2.03544	1.63843	1.04185
11680_DUP	16	7009001	7029800	49.795	8.83e-11	LOC112441816		AFH-AFT,ASI-AFT	4.47903	6.31056	4.12795	4.05658
1790_DUP	3	20917001	20953400	49.654	9.46e-11	LOC101907327,MGC134040		ASI-AFT	2.5791	2.28769	3.2967	3.11346
5443_DEL	7	17596601	17598400	49.587	9.78e-11	LOC508459		ASI-AFT	1.86407	2.04515	1.44479	0.694079
1141_DEL	2	46357201	46363000	49.559	9.92e-11	LOC104968526		ASI-AFT	1.44861	1.7334	0.980699	0.745945
6256_DEL	8	44121001	44123000	49.356	1.1e-10	DOCK8		ASI-AFT	0.944549	0.546555	1.2344	1.25915
1976_DEL	3	54228401	54325000	49.265	1.15e-10	LOC112445996,GBP4		ASI-AFT	0.965056	0.298765	1.49659	1.37139
10233_DUP	14	1563001	1567400	48.82	1.43e-10	LOC112441461		ASI-AFT	1.15877	0.618205	1.75364	1.57716
5430_DEL	7	17388801	17412000	48.601	1.59e-10	LOC100337044		ASI-AFT	1.29896	0.287718	1.71556	1.73848
8675_DEL	11	103363001	103365000	47.714	2.45e-10	KCNT1		ASI-AFT	2.04343	2.1899	1.50411	1.03527
5429_DEL	7	17370401	17387400	47.659	2.52e-10	LOC112447355,LOC100337044		ASI-AFT	1.31834	0.199272	1.63219	1.69247
12727_DEL	18	9733401	9744000	46.737	3.95e-10	CDH13		ASI-AFT	1.95958	0.459262	1.91633	1.89047
5433_DEL	7	17403601	17411200	46.681	4.06e-10	LOC100337044		ASI-AFT	1.32878	0.45439	1.81809	1.78733
12496_DUP	17	69173601	69176800	46.639	4.15e-10	HORMAD2		ASI-AFT	2.42988	2.36623	3.38007	3.40195
4507_DEL	6	32295801	32298200	46.184	5.18e-10	GRID2		ASI-AFT	1.402	1.51748	1.07097	0.745325
2217_DUP	3	99208201	99215600	46.027	5.6e-10	CYP4A11		ASI-AFT	2.20663	4.41576	2.05677	2.10096
1992_DUP	3	54416001	54447000	45.423	7.52e-10	LOC781710,GBP4		ASI-AFT	3.03424	3.34866	2.25768	2.45316
383_DEL	1	66464001	66466400	45.127	8.7e-10	LOC516421(SLC15A2-like)		ASI-AFT	1.93886	1.74698	1.09284	0.715902
4471_DUP	6	23712601	23715200	45.067	8.96e-10	PPP3CA		ASI-AFT	2.15864	3.49327	2.51703	2.30552
5425_DEL	7	17359401	17408800	44.546	1.16e-09	LOC112447355,LOC100337044		ASI-AFT	1.44051	0.432544	1.70034	1.72177
11472_DUP	15	80611401	80623800	44.081	1.45e-09	PRG3		ASI-AFT	3.66905	2.38481	3.05198	3.10783
1720_DUP	3	13267601	13355600	43.963	1.54e-09	LOC101906176,LOC112445940		ASI-AFT	2.3916	2.30661	2.83889	2.888
8301_DEL	11	26893601	26895600	43.397	2.03e-09	CAMKMT		ASI-AFT	1.96826	2.15304	1.15218	0.96388
2219_DEL	3	99210001	99215200	42.854	2.64e-09	CYP4A11		ASI-AFT	2.30611	5.07234	2.06961	2.10718
11683_DUP	16	7053001	7062800	42.779	2.74e-09	LOC112441779	ASI-AFT	ASI-AFT	2.45249	3.45176	2.16989	2.02729
10889_DEL	15	18523201	18526800	42.513	3.12e-09	DDX10		ASI-AFT	2.01073	1.94305	1.36538	1.10526
1708_DUP	3	12547401	12568200	42.46	3.21e-09	LOC787904		ASI-AFT	1.93264	2.03991	2.47656	2.34371
11350_DEL	15	77971401	77981400	42.439	3.24e-09	LOC107131315		ASI-AFT	1.99927	1.84042	1.64168	1.11971
11807_DEL	16	28372601	28379400	42.126	3.77e-09	DNAH14		ASI-AFT	2.06882	2.05987	1.57156	1.24591
6855_DEL	9	19807601	19813400	42.115	3.79e-09	BCKDHB		ASI-AFT	1.92686	1.84733	1.65041	1.25844
13372_DEL	18	63581401	63591400	41.743	4.55e-09	LOC100140412,ZSCAN5B		ASI-AFT	3.95213	2.04411	3.61948	3.04623
5428_DUP	7	17366001	17387800	41.614	4.85e-09	LOC112447355,LOC100337044		ASI-AFT	1.42352	0.34153	1.72799	1.74743
6072_DEL	8	8047401	8059600	41.501	5.12e-09	MTMR9		ASI-AFT	1.44104	0.9868	2.08845	1.86544
240_DEL	1	38320001	38326400	41.398	5.38e-09	STX19,ARL13B		ASI-AFT	2.05219	2.10505	1.67477	1.53708
7952_DUP	10	65016201	65029200	41.228	5.85e-09	C10H15orf48		ASI-AFT	2.30729	2.398	2.23493	1.98503
8166_DEL	11	1417001	1426200	41.187	5.97e-09	ACOXL		ASI-AFT	1.34121	0.938068	1.65708	1.72802
1986_DUP	3	54342201	54353400	40.716	7.51e-09	LOC112445995,GBP4		ASI-AFT	0.961643	0.2269	1.46068	1.40196
5444_DEL	7	17596601	17612600	40.21	9.62e-09	LOC508459		ASI-AFT	2.04675	2.21824	1.75532	1.36166
4785_DEL	6	84316401	84322800	39.923	1.11e-08	LOC100140261		ASI-AFT	2.15739	1.16092	2.57612	2.31419
7529_DEL	10	22657801	22714200	39.835	1.16e-08	LOC100336282		AFH-ASI	1.71094	1.66931	1.53921	1.96418
14461_DEL	21	2045801	2049800	39.721	1.22e-08	LOC112443261		ASI-AFT	1.99982	0.630982	1.91067	2.07219
15455_DEL	23	20283201	20288800	39.6	1.3e-08	ADGRF1		ASI-AFT	1.12036	0.518666	1.58118	1.63647
322_DEL	1	53584201	53587200	39.485	1.37e-08	TRAT1		ASI-AFT	2.01494	1.92601	1.24111	0.830364
17641_DUP	28	3235001	3263800	39.404	1.43e-08	LOC614741		ASI-AFT	2.0893	2.02571	2.36475	2.37552
18096_DEL	29	24201001	24203000	39.118	1.64e-08	NELL1		ASI-AFT	1.54731	2.03689	1.37477	0.730679
9644_DEL	13	1126201	1130200	38.956	1.77e-08	PLCB1		ASI-AFT	1.42074	1.64394	1.14614	1.06115
2218_DEL	3	99208401	99212000	38.612	2.1e-08	CYP4A11		ASI-AFT	2.02855	3.40666	1.90343	1.95719
11681_DUP	16	7009601	7019600	38.549	2.16e-08	LOC112441816		ASI-AFT	5.55038	7.18206	5.52631	5.35029
5890_DEL	7	96057601	96059800	38.434	2.29e-08	CAST		ASI-AFT	1.16518	0.290634	1.31848	1.25014
10799_DEL	15	8389201	8396400	38.296	2.45e-08	LOC112441562		ASI-AFT	2.02042	2.06674	1.74923	1.06729
10390_DEL	14	22736401	22738600	38.044	2.77e-08	XKR4		ASI-AFT	1.85188	0.77079	1.84115	1.70445
14102_DEL	20	25187601	25190200	37.498	3.61e-08	ARL15		ASI-AFT	2.02427	2.06584	1.55407	1.00375
3479_DEL	5	35723601	35727200	37.303	3.97e-08	NELL2		ASI-AFT	2.08115	2.1793	1.55245	1.28575
18051_DEL	29	19180201	19182800	37.209	4.16e-08	LOC112444840		ASI-AFT	1.38882	2.83963	2.27928	1.57475
18064_DEL	29	20242801	20289600	36.829	5e-08	LUZP2		ASI-AFT	0.955532	0.821105	0.995178	1.01164
229_DUP	1	36042001	36063800	36.692	5.35e-08	ZNF654,CGGBP1		ASI-AFT	2.98282	3.46319	2.82319	2.51903
15835_DUP	23	34906601	34936000	36.637	5.49e-08	LOC112443935(U6 spliceosomal RNA),PRP14		AFH-AFT,ASI-AFT	2.23465	3.30432	2.29197	2.22883
15435_DEL	23	16563201	16587200	36.226	6.71e-08	GNMT,CNPY3	ASI-AFT	ASI-AFT	1.23814	1.42132	1.18092	0.975274
11650_DEL	16	5889001	5913400	36.214	6.75e-08	LOC112441815		ASI-AFT	1.77835	1.75744	1.29065	1.10781
14246_DEL	20	56626201	56631400	36.193	6.82e-08	RETREG1		ASI-AFT	1.28522	0.655984	1.65735	1.55289
10231_DUP	14	1556601	1592800	36.118	7.07e-08	LOC112441461,CYP11B1		ASI-AFT	1.2929	0.72863	1.85643	1.62683
8113_DUP	10	100220401	100225400	35.905	7.84e-08	PTPN21		ASI-AFT	2.53286	2.17173	2.34623	2.7441
1074_DUP	2	27381601	27389800	35.79	8.3e-08	CERS6		ASI-AFT	3.14356	3.39618	3.2582	2.74828
13922_DEL	19	60669801	60671800	35.713	8.61e-08	KCNJ16		ASI-AFT	2.01516	1.95718	1.32155	0.724712
16997_DEL	26	35865801	35867200	35.614	9.04e-08	ATRNL1		ASI-AFT	2.04454	2.27288	1.26322	1.06485
1998_DUP	3	54466601	54471200	35.401	1e-07	GBP4		ASI-AFT	2.8678	3.19353	2.11985	2.28064
5285_DEL	7	10828801	10833000	35.24	1.08e-07	LOC100300051		ASI-AFT	1.8629	1.82664	1.58859	0.826835
2683_DEL	4	47864401	47873400	35.207	1.1e-07	LOC104972036		ASI-AFT	1.99352	1.86936	1.70459	1.33317
7534_DEL	10	22719601	22722600	34.569	1.5e-07	LOC100336282		ASI-AFT	1.55357	1.40411	1.16198	0.511934
3031_DEL	4	105970201	105974800	34.35	1.67e-07	LOC101902874,LOC509513,TCRB	ASI-AFT	ASI-AFT	1.88166	1.79904	0.96996	0.851912
8156_DEL	10	103223201	103308800	34.137	1.85e-07	TERB2		ASI-AFT	2.41381	3.2456	2.32377	2.08415
1711_DEL	3	12552801	12562600	34.005	1.98e-07	LOC787904		ASI-AFT	1.78508	2.0177	2.59188	2.45947
13248_DUP	18	61480201	61510000	33.793	2.19e-07	LOC789418		ASI-AFT	2.51999	2.25218	3.0105	2.92917
5672_DUP	7	44778201	44786200	33.709	2.28e-07	LOC112447570		ASI-AFT	2.26448	2.00446	2.90798	2.63914
1732_DUP	3	13367001	13386400	33.677	2.32e-07	LOC101906176		ASI-AFT	2.33862	2.21958	2.77939	2.7493
11470_DEL	15	80596401	80611600	33.663	2.33e-07	LOC781990(proteoglycan 3-like),LOC112441660		ASI-AFT	2.12	0.186465	0.542785	0.452405
11466_DUP	15	80576801	80585200	33.445	2.6e-07	PRG3		ASI-AFT	2.26894	1.98382	2.71766	2.77084
13857_DEL	19	53079801	53082000	33.166	2.97e-07	RBFOX3		ASI-AFT	1.69687	1.87762	0.993181	0.662073
12572_DEL	17	71071401	71077000	32.977	3.26e-07	LOC100847119,IGLL1		ASI-AFT	2.26934	1.90675	1.29007	0.979196
4805_DUP	6	86093601	86097800	32.892	3.39e-07	RUFY3		ASI-AFT	2.21015	2.86202	2.3986	2.17965
14415_DUP	21	248801	254200	32.701	3.73e-07	LOC107131639		ASI-AFT,EAT-ASI	2.92423	2.90223	4.15734	4.13655
13604_DUP	19	23944001	23958400	32.628	3.86e-07	LOC522582		ASI-AFT	2.61779	2.13178	2.99534	2.98364
15146_DEL	22	44686601	44689600	32.58	3.95e-07	ERC2	ASI-AFT	ASI-AFT	2.07437	2.25144	1.60412	1.2348
13754_DUP	19	41462201	41476000	32.558	3.99e-07	LOC112442670,LOC112442671(KRTAP9-3-like)		ASI-AFT	3.80606	1.87826	1.42524	1.22922
15843_DEL	23	37062801	37065000	32.42	4.27e-07	CDKAL1		ASI-AFT	2.0687	2.06364	0.969315	0.656555
15286_DEL	22	60608401	60610200	32.341	4.43e-07	LOC101905897		AFH-AFT,ASI-AFT	2.33384	2.37243	0.46384	0.387434
1707_DEL	3	12542401	12562200	32.212	4.72e-07	LOC787904		ASI-AFT	1.85885	1.95094	2.44699	2.27262
9684_DEL	13	8247801	8256200	32.188	4.78e-07	MACROD2	ASI-AFT	ASI-AFT	2.01296	2.05767	1.63557	1.24972
6275_DEL	8	48536201	48537400	32.094	5e-07	LOC104969353		ASI-AFT	3.6688	7.76474	4.68725	1.37431
1981_DUP	3	54325201	54329800	31.52	6.61e-07	GBP4		ASI-AFT	1.93274	1.89882	3.36349	3.6447
1997_DUP	3	54461001	54473200	31.48	6.73e-07	GBP4		ASI-AFT	2.76639	2.97937	2.11677	2.25265
5530_DEL	7	29959201	29974000	31.413	6.96e-07	LOC104969136		ASI-AFT	1.31397	1.27124	2.25771	1.98782
13241_DEL	18	61432001	61455600	31.048	8.3e-07	LOC100300449		ASI-AFT	1.24739	1.82569	1.1305	0.921705
15167_DEL	22	49112401	49114400	30.997	8.51e-07	LOC112443474		ASI-AFT	2.08639	2.12766	1.40763	1.02781
7120_DEL	9	83933001	83934400	30.99	8.54e-07	LOC101906837,ADGB		ASI-AFT	1.67138	1.95187	0.994166	0.580287
17626_DEL	28	2428001	2434400	30.978	8.59e-07	LOC112444731		ASI-AFT	1.38535	0.474473	1.43462	1.23924
17705_DEL	28	15418801	15421800	30.798	9.38e-07	MRLN		ASI-AFT	1.72117	2.12835	1.562	1.07989
4001_DEL	5	102510401	102517200	30.595	1.03e-06	LOC112446746		ASI-AFT	1.91184	1.90732	1.73243	1.39675
14613_DEL	21	25296601	25298000	30.431	1.12e-06	RASGRF1	ASI-AFT	ASI-AFT	1.75416	1.7862	0.683225	0.263456
18384_DUP	29	50943001	50979400	30.27	1.21e-06	LOC613699	ASI-AFT	ASI-AFT	2.83804	2.19913	2.85691	3.81714
9717_DEL	13	10958801	10963000	30.002	1.38e-06	LOC101909551		ASI-AFT	1.99317	1.99134	1.31836	1.21156
994_DEL	2	11614001	11616000	29.983	1.39e-06	ZNF804A	ASI-AFT	ASI-AFT	1.84821	1.94372	1.46732	0.690372
11090_DEL	15	47329401	47333800	29.914	1.44e-06	LOC112441691		ASI-AFT	1.80302	2.00196	1.38489	1.38303
11522_DUP	15	82515801	82533600	29.599	1.68e-06	LOC107131345		ASI-AFT	1.82657	2.03275	1.76018	1.17415
14821_DUP	21	59390401	59402600	29.584	1.69e-06	SERPINA3-3		ASI-AFT	1.98043	1.06787	2.15195	2.1261
17362_DEL	27	7429601	7431200	29.372	1.87e-06	GPM6A		ASI-AFT	2.09813	2.17999	1.80492	1.35711
218_DEL	1	33959201	33961800	29.298	1.94e-06	CADM2		ASI-AFT	1.23997	1.55505	1.12979	0.895519
8366_DEL	11	43724601	43728200	29.284	1.95e-06	PUS10		ASI-AFT	2.0475	2.07447	1.84382	1.13496
5990_DEL	7	110291401	110296400	28.974	2.27e-06	CAMK4		ASI-AFT	1.10093	1.70878	0.956296	0.912174
11521_DEL	15	82510801	82534800	28.768	2.51e-06	LOC107131345		ASI-AFT	1.75155	1.98684	1.737	1.14192
16492_DEL	25	11439601	11445200	28.624	2.69e-06	CPPED1		ASI-AFT	1.59336	1.24852	2.02195	1.80555
11630_DEL	16	2457801	2461200	28.576	2.75e-06	LOC100848180		ASI-AFT	1.76934	1.0711	2.30971	2.22394
6258_DEL	8	44517801	44521800	28.285	3.16e-06	PGM5		ASI-AFT	1.93332	2.04031	2.355	2.4791
12948_DEL	18	50644601	50648800	28.159	3.36e-06	LOC100848940		ASI-AFT	3.59932	4.15662	2.27082	1.95349
4783_DUP	6	84297201	84336200	28.024	3.59e-06	LOC100140261		ASI-AFT	2.14114	1.48776	2.64803	2.42135
13802_DEL	19	48208201	48212400	27.868	3.87e-06	ICAM2		ASI-AFT,EAT-ASI	1.61572	1.41878	3.15111	3.31769
13753_DEL	19	41456001	41483200	27.543	4.53e-06	LOC100848850,LOC112442670,LOC112442671(KRTAP9-3-like),LOC100138853		ASI-AFT	3.30806	2.02468	1.53042	1.35767
10894_DEL	15	20314401	20316200	27.265	5.18e-06	RDX	ASI-AFT	ASI-AFT	2.06533	2.11266	1.09332	0.565073
3030_DEL	4	105963801	105974400	27.049	5.75e-06	LOC101902874,LOC509513,TCRB,LOC100336982	ASI-AFT	ASI-AFT	2.28152	2.02563	1.17967	0.974129
15164_DEL	22	48551001	48554600	27.019	5.83e-06	DNAH1		ASI-AFT	2.01834	2.05193	1.63525	1.07474
1668_DUP	3	11704801	11716800	26.793	6.51e-06	CD1B		ASI-AFT	2.58437	2.40589	3.04085	3.09035
11802_DEL	16	27414801	27417800	26.376	7.96e-06	NVL	ASI-AFT	ASI-AFT	2.20343	2.76636	1.76841	1.03284
12708_DEL	18	7417601	7419600	26.221	8.57e-06	CDYL2		ASI-AFT	1.52194	0.883594	2.08378	1.93419
14820_DUP	21	59382601	59389800	25.993	9.57e-06	SERPINA3-3		ASI-AFT	1.96456	1.05146	2.11318	2.12481
4121_DEL	5	108841201	108842400	25.934	9.84e-06	HDHD5		ASI-AFT	1.80147	1.90581	0.685082	0.488092
13957_DEL	19	62704801	62712800	25.891	1.01e-05	PRKCA		ASI-AFT	1.89853	1.3804	0.972508	0.449726
13373_DUP	18	63585601	63592200	25.836	1.03e-05	ZSCAN5B		ASI-AFT	4.96235	2.54657	4.33923	3.63558
14386_DEL	21	1	38400	25.716	1.09e-05	LOC112443199		ASI-AFT	1.43175	1.4196	1.88527	1.93321
14289_DEL	20	62793001	62795000	25.524	1.2e-05	LOC107131583		ASI-AFT	1.84964	1.52235	0.791139	0.199498
18385_DUP	29	50944001	50948000	25.488	1.22e-05	LOC613699		ASI-AFT	2.90251	2.2507	2.90637	3.92987
10542_DEL	14	57181601	57185400	25.369	1.29e-05	ANGPT1		ASI-AFT	1.91691	1.2496	2.10204	1.95425
4242_DEL	5	119227601	119229800	25.329	1.32e-05	BRD1		ASI-AFT	2.44646	1.77821	1.19305	0.877878
12509_DUP	17	69528001	69535200	25.156	1.43e-05	SEC14L6		ASI-AFT	2.08694	2.10729	2.61788	2.74661
8167_DEL	11	1417801	1420800	24.958	1.58e-05	ACOXL		ASI-AFT	0.910016	0.464888	1.14588	1.26111
15400_DEL	23	10695201	10697200	24.468	1.99e-05	CPNE5		ASI-AFT	1.65988	2.06699	1.70341	0.909391
2151_DEL	3	83463001	83472600	24.361	2.1e-05	LOC112446062		ASI-AFT	1.97227	1.86267	1.80159	1.45331
16442_DEL	25	2517401	2530400	23.801	2.75e-05	LOC100141258		ASI-AFT	2.12153	2.14144	1.67186	1.35062
3482_DEL	5	36571401	36574800	23.62	3e-05	TMEM117		ASI-AFT	2.093	2.12281	1.75993	1.43862
6772_DEL	9	10014401	10018200	23.566	3.08e-05	B3GAT2		ASI-AFT	2.15665	2.25669	1.98132	1.28287
2003_DEL	3	54575001	54686000	23.409	3.32e-05	LOC112445997,GBP6,LOC100336669,LOC510382		ASI-AFT	2.10985	2.02194	1.59256	1.60421
11467_DUP	15	80578801	80594000	23.387	3.35e-05	PRG3		ASI-AFT	3.08203	2.05042	2.90488	3.11737
13374_DUP	18	63593201	63596800	23.35	3.41e-05	LOC790324		ASI-AFT	4.1859	2.5513	4.02616	3.5085
16351_DEL	24	60538401	60541400	23.156	3.75e-05	PIGN		ASI-AFT	2.1601	2.41962	1.5747	1.4041
8032_DUP	10	85420001	85424400	23.125	3.8e-05	BBOF1		ASI-AFT	2.63122	2.7383	3.35731	3.11158
16383_DEL	24	61920601	61932200	22.814	4.42e-05	LOC511106		ASI-AFT	1.83241	1.0229	2.0594	1.7819
9646_DEL	13	1136601	1149600	22.422	5.33e-05	PLCB1		ASI-AFT	1.73518	1.88975	1.55893	1.48966
2825_DEL	4	82665601	82674800	22.32	5.6e-05	LOC100295719		ASI-AFT	2.02525	2.58564	1.85404	1.75103
1198_DEL	2	62972001	62974600	22.237	5.82e-05	MGAT5		ASI-AFT	1.99788	1.94854	1.44798	0.821456
14818_DUP	21	59365001	59392800	22.236	5.83e-05	SERPINA3-3		ASI-AFT	1.96186	1.10898	2.20329	2.14908
13237_DEL	18	61411601	61423800	22.185	5.97e-05	LOC112442239		ASI-AFT	1.23617	1.95476	1.16252	0.960634
7288_DEL	9	101455401	101459000	21.958	6.66e-05	RPS6KA2		ASI-AFT	1.83451	1.98011	1.59051	1.23958
17736_DEL	28	21888201	21895200	21.902	6.84e-05	LOC785503		ASI-AFT	1.67323	1.26871	1.95	2.12008
8019_DEL	10	83942201	83945600	21.735	7.41e-05	RGS6		ASI-AFT	1.95987	2.29493	1.92032	1.30972
13192_DUP	18	60454801	60458000	21.706	7.51e-05	LOC104968479,LOC618456,LOC101906367		ASI-AFT	2.12912	3.22485	2.29864	1.86452
4519_DUP	6	34969601	34981600	21.64	7.75e-05	SNCA		ASI-AFT	2.44769	2.97395	2.5981	2.36274
17074_DEL	26	50238801	50254400	21.422	8.61e-05	TCERG1L		ASI-AFT	1.04532	0.771908	1.04434	1.26728
4488_DEL	6	27222401	27226800	21.21	9.52e-05	LOC782977		ASI-AFT	2.11756	2.25508	1.88553	1.52722
12432_DUP	17	61377201	61393200	20.873	0.0001119	OAS1X		ASI-AFT	1.97163	3.14315	2.52852	2.08687
3029_DUP	4	105958601	105970800	20.818	0.0001148	LOC101902874,LOC509513,TCRB,LOC100336982		ASI-AFT	2.48304	2.09513	1.25104	0.975896
8367_DEL	11	43814801	43818600	20.765	0.0001178	KIAA1841		ASI-AFT	2.1364	1.04753	2.08421	1.93779
7472_DEL	10	14644201	14646600	20.55	0.0001306	MAP2K5,LOC112448376		ASI-AFT	1.48862	1.78474	1.19427	0.750153
12433_DEL	17	61377401	61394400	20.366	0.0001425	OAS1X		ASI-AFT	1.98034	3.15776	2.51416	2.07659
5442_DUP	7	17592601	17606000	20.174	0.0001562	LOC508459		ASI-AFT	2.03927	2.33583	1.968	1.64189
17077_DEL	26	50265201	50271200	19.883	0.0001795	TCERG1L		ASI-AFT	1.22439	1.62714	1.4064	1.09419
14856_DUP	21	65311801	65315600	19.812	0.0001857	WDR25	ASI-AFT	ASI-AFT	2.8824	3.18129	1.17015	0.769879
9642_DEL	13	1121801	1132400	19.614	0.0002041	PLCB1		ASI-AFT	1.76338	1.95458	1.6716	1.55289
4863_DEL	6	99699801	99701200	19.217	0.0002466	WDFY3		ASI-AFT,EAT-ASI	1.98852	2.0193	1.00224	0.552752
17642_DUP	28	3257401	3266800	19.11	0.0002594	LOC614741		ASI-AFT	2.03119	1.95575	2.29064	2.26888
14294_DEL	20	63985601	63989200	18.716	0.0003129	SEMA5A		ASI-AFT	1.56673	1.8145	0.72874	0.635012
9643_DEL	13	1125201	1141000	18.437	0.0003574	PLCB1		ASI-AFT	1.64516	1.92904	1.48954	1.38885
2513_DEL	4	10843601	10844800	18.37	0.0003689	CALCR		ASI-AFT	1.52929	0.528772	1.717	1.84588
1610_DEL	3	3556801	3558600	18.236	0.0003932	RXRG		ASI-AFT	2.14763	2.12936	1.55644	1.23286
11517_DEL	15	82428601	82535200	18.011	0.0004376	LOC107133206,LOC107131345		ASI-AFT	1.64958	1.98009	1.77517	1.07804
4485_DEL	6	26749601	26754400	17.84	0.0004746	STPG2		ASI-AFT	1.47462	1.1728	2.13212	2.11098
46_DUP	1	595801	599400	17.75	0.0004953	LOC618212		ASI-AFT	4.2795	4.41957	6.53573	6.29906
16284_DUP	24	49219201	49229800	17.654	0.0005183	LIPG		ASI-AFT	2.29011	2.22815	2.63625	2.46638
13230_DEL	18	61353601	61357000	17.548	0.000545	LOC618873		ASI-AFT	2.87029	2.40179	3.29538	3.45093
14086_DEL	20	19416201	19418000	17.539	0.0005475	PDE4D		ASI-AFT	2.0079	1.88163	1.26208	0.934763
14700_DEL	21	41481601	41490400	17.361	0.0005957	LOC104975394		ASI-AFT	1.61388	1.46392	2.13729	2.02269
13377_DUP	18	63610201	63621400	16.736	0.0008007	LOC768229		ASI-AFT	2.68618	1.14559	2.63274	2.15192
14855_DEL	21	65311801	65315200	16.527	0.0008838	WDR25	ASI-AFT	ASI-AFT	2.89562	3.27162	1.08551	0.685574
13242_DEL	18	61445401	61460200	16.378	0.0009487	LOC100300449		ASI-AFT	1.26655	1.90325	1.30427	1.06838
11518_DEL	15	82438601	82455800	16.273	0.0009969	LOC107133206		ASI-AFT	1.67377	1.97014	1.79098	0.972736
17911_DEL	29	2590201	2594200	16.166	0.001048	FAT3	ASI-AFT	ASI-AFT	1.68528	1.27762	2.36149	2.5033
11684_DEL	16	7056801	7070200	16.076	0.001094	LOC107133219,LOC112441779		ASI-AFT	1.99502	2.49665	1.88472	1.7513
16326_DEL	24	57274401	57275600	16.025	0.00112	NEDD4L		ASI-AFT	1.75311	2.39652	1.08481	0.617784
14242_DEL	20	55308601	55311000	15.675	0.001322	LOC101905359		ASI-AFT	1.36513	0.706709	1.49037	1.76461
12189_DEL	17	18449201	18452400	14.875	0.001927	LOC101907758		ASI-AFT	1.22436	1.78498	0.894162	0.950853
1670_DUP	3	11712201	11716000	14.591	0.002202	CD1B		ASI-AFT	2.85925	2.30793	3.39604	3.41782
8387_DEL	11	47184201	47216800	14.412	0.002395	LOC112448785		ASI-AFT	2.08143	2.56485	1.39234	1.19257
13376_DEL	18	63607601	63618200	14.411	0.002396	LOC768229		ASI-AFT	2.934	1.19102	2.73824	2.20072
402_DEL	1	70511201	70515000	14.186	0.002663	LOC112447334		ASI-AFT	2.3393	2.6324	2.37009	1.45782
3028_DEL	4	105946801	105951800	14.155	0.002701	LOC101902874,LOC509513,TCRB		ASI-AFT	2.41029	2.13729	1.40725	1.02837
8910_DEL	12	20688401	20693600	14.036	0.002857	FAM124A		ASI-AFT	1.9482	1.8492	1.862	1.38281
10188_DEL	14	144601	160000	14.034	0.002859	LOC782261		ASI-AFT	1.85196	1.61095	2.11973	2.03607
17073_DEL	26	50238601	50245400	13.867	0.003092	TCERG1L		ASI-AFT	0.98579	0.554322	0.9054	1.24256
18383_DEL	29	50933201	50940000	13.571	0.003552	LOC613699,IFITM1		ASI-AFT	1.58762	1.13411	1.43449	1.87265
8059_DEL	10	90679401	90682800	13.517	0.003642	NRXN3		ASI-AFT	2.0827	1.95766	1.79408	1.19453
13238_DEL	18	61414401	61415800	13.482	0.003702	LOC112442239		ASI-AFT	0.840575	1.58971	0.6745	0.415827
14731_DEL	21	47609201	47621800	13.477	0.003712	MIPOL1		ASI-AFT	1.75042	1.62636	2.05512	1.97175
14817_DEL	21	59352201	59401600	13.37	0.003902	SERPINA3-3,SERPINA3-7		ASI-AFT	1.92766	1.0664	2.1193	2.08974
11175_DEL	15	49698401	49725600	13.257	0.004113	LOC519071,LOC782941		ASI-AFT	0.981301	1.1246	0.975426	0.870432
2934_DEL	4	98961401	98968200	13.128	0.004367	LOC514257		ASI-AFT	1.75035	1.59969	2.435	2.22476
2152_DEL	3	83463601	83467800	12.947	0.004752	LOC112446062		ASI-AFT	1.96738	1.779	1.53427	0.873058
14621_DEL	21	27834601	27876600	11.948	0.007565	LOC112443138		ASI-AFT	1.75965	1.75787	1.46327	1.37603
14262_DEL	20	59164001	59166000	11.818	0.008032	DNAH5		ASI-AFT	1.59628	2.50914	1.43964	0.484066
14500_DEL	21	7848801	7850600	11.742	0.008321	IGF1R		ASI-AFT	3.28305	4.33974	0.9238	0.427801
15220_DEL	22	57454801	57456400	11.691	0.008521	FGD5		ASI-AFT	2.98745	2.61179	1.48588	0.693016
3025_DEL	4	105933401	105975400	11.567	0.009025	LOC101902874,LOC509513,TCRB,LOC100336982		ASI-AFT	2.51209	2.29999	1.50586	1.17971
13234_DUP	18	61383401	61392000	11.536	0.009156	LOC528568		ASI-AFT	3.05471	2.59958	3.6206	3.64054
15186_DUP	22	51463801	51593200	11.535	0.009157	CATHL4,PLXNB1,NME6,CATHL1,SPINK8,CAMP,LOC112443481		ASI-AFT	2.0348	1.98824	2.27083	2.11239
