# Supplementary material for: Population differentiated copy number variation of Bos taurus, Bos indicus and their African hybrids
Source: BMC Genomics. 2021 Jul 12;22:531. doi: 10.1186/s12864-021-07808-7 (PMC8276479; doi:10.1186/s12864-021-07808-7)
Supplement: Supplementary file 5 — Additional file 5: Table S4. Over- / underrepresentation of PANTHER GO-slim molecular function, GO-slim biological process and pathway terms on CNVRs. [file 12864_2021_7808_MOESM5_ESM.xlsx]

## Sheet: Table S_. OverUnderrepresentati
Table S#. Over/Underrepresentation of PANTHER GO-slim molecular function, GO-slim biological process and pathway terms
	Bos taurus (22704)	CNVRs (6297)	Expected	Over/Under representation	P-value
Molecular Function
RNA polymerase II proximal promoter sequence-specific DNA binding	147	68	40.77	+	0.0271
RNA polymerase II regulatory region sequence-specific DNA binding	346	168	95.96	+	5.91e-09
transcription regulatory region sequence-specific DNA binding	377	181	104.56	+	2.37e-09
transcription regulatory region DNA binding	432	202	119.82	+	1.39e-09
regulatory region nucleic acid binding	432	202	119.82	+	1.39e-09
DNA binding	848	298	235.19	+	0.0157
sequence-specific double-stranded DNA binding	400	182	110.94	+	1.27e-07
sequence-specific DNA binding	529	216	146.72	+	1.7e-05
double-stranded DNA binding	441	193	122.31	+	7.15e-07
RNA polymerase II regulatory region DNA binding	351	172	97.35	+	1.68e-09
DNA-binding transcription factor activity, RNA polymerase II-specific	372	172	103.17	+	1.25e-07
DNA-binding transcription factor activity	608	270	168.63	+	8.78e-11
transcription regulator activity	767	335	212.73	+	8.77e-13
protein serine/threonine kinase activity	367	142	101.79	+	0.04
protein kinase activity	445	169	123.42	+	0.0231
phosphotransferase activity, alcohol group as acceptor	532	201	147.55	+	0.00642
protein binding	2526	799	700.59	+	0.0278
structural constituent of ribosome	259	21	71.83	-	6.5e-10
structural molecule activity	360	52	99.85	-	4.02e-05
Biological Process
positive regulation of transcription by RNA polymerase II	361	175	100.12	+	9.03e-09
regulation of transcription by RNA polymerase II	779	339	216.06	+	3.39e-12
regulation of transcription, DNA-templated	1102	434	305.64	+	1.22e-09
regulation of cellular macromolecule biosynthetic process	1205	459	334.21	+	2.69e-08
regulation of cellular biosynthetic process	1224	463	339.48	+	5.56e-08
regulation of biosynthetic process	1231	464	341.42	+	8.46e-08
regulation of metabolic process	1987	683	551.1	+	1.19e-05
regulation of biological process	4183	1341	1160.16	+	7.37e-06
biological regulation	4655	1502	1291.07	+	9.65e-08
regulation of cellular metabolic process	1853	649	513.93	+	1.93e-06
regulation of cellular process	3947	1273	1094.71	+	5.73e-06
regulation of macromolecule biosynthetic process	1212	459	336.15	+	5.82e-08
regulation of macromolecule metabolic process	1891	664	524.47	+	8.13e-07
regulation of nucleic acid-templated transcription	1102	434	305.64	+	1.22e-09
regulation of RNA biosynthetic process	1102	434	305.64	+	1.22e-09
regulation of RNA metabolic process	1217	467	337.54	+	6.39e-09
regulation of nucleobase-containing compound metabolic process	1263	479	350.3	+	1.73e-08
regulation of nitrogen compound metabolic process	1791	638	496.74	+	2.06e-07
regulation of primary metabolic process	1815	641	503.39	+	7.05e-07
regulation of gene expression	1357	512	376.37	+	6.77e-09
positive regulation of transcription, DNA-templated	446	203	123.7	+	4.21e-08
positive regulation of nucleic acid-templated transcription	446	203	123.7	+	4.21e-08
positive regulation of RNA biosynthetic process	446	203	123.7	+	4.21e-08
positive regulation of RNA metabolic process	460	208	127.58	+	4.18e-08
positive regulation of macromolecule metabolic process	833	321	231.03	+	1.12e-05
positive regulation of metabolic process	856	327	237.41	+	1.87e-05
positive regulation of biological process	1411	492	391.34	+	0.000383
positive regulation of nucleobase-containing compound metabolic process	479	214	132.85	+	6.03e-08
positive regulation of cellular metabolic process	804	315	222.99	+	3.17e-06
positive regulation of cellular process	1226	440	340.03	+	8.57e-05
positive regulation of nitrogen compound metabolic process	805	318	223.27	+	1.17e-06
positive regulation of macromolecule biosynthetic process	480	209	133.13	+	8.15e-07
positive regulation of biosynthetic process	491	211	136.18	+	1.9e-06
positive regulation of cellular biosynthetic process	488	211	135.35	+	1.18e-06
positive regulation of gene expression	506	213	140.34	+	7.89e-06
negative regulation of transcription by RNA polymerase II	181	87	50.2	+	0.0024
transcription by RNA polymerase II	809	348	224.38	+	6.49e-12
transcription, DNA-templated	1145	446	317.57	+	2.66e-09
nucleic acid-templated transcription	1145	446	317.57	+	2.66e-09
RNA biosynthetic process	1151	447	319.23	+	3.78e-09
nucleobase-containing compound biosynthetic process	1407	492	390.23	+	0.000279
aromatic compound biosynthetic process	1436	502	398.28	+	0.000214
cellular process	8099	2405	2246.27	+	0.0292
organic cyclic compound biosynthetic process	1467	513	406.88	+	0.000149
heterocycle biosynthetic process	1433	502	397.45	+	0.000169
macromolecule biosynthetic process	1714	568	475.38	+	0.0159
macromolecule metabolic process	3942	1222	1093.32	+	0.0222
RNA metabolic process	1744	587	483.7	+	0.00195
nucleic acid metabolic process	2001	654	554.98	+	0.0162
cellular macromolecule biosynthetic process	1706	568	473.16	+	0.00972
cellular macromolecule metabolic process	3268	1061	906.39	+	5.22e-05
gene expression	2074	672	575.23	+	0.0326
nervous system development	435	180	120.65	+	0.000354
system development	725	276	201.08	+	0.000344
anatomical structure development	1034	399	286.78	+	1.32e-07
developmental process	1168	451	323.95	+	6.59e-09
multicellular organism development	821	323	227.71	+	1.3e-06
multicellular organismal process	1252	439	347.24	+	0.00101
anatomical structure morphogenesis	473	189	131.19	+	0.00163
cell differentiation	733	289	203.3	+	8.39e-06
cellular developmental process	800	311	221.88	+	8.47e-06
immune response	353	56	97.91	-	0.00435
Pathway
Angiogenesis	170	75	47.15	+	0.0162
Gonadotropin-releasing hormone receptor pathway	260	113	72.11	+	0.000699

## Sheet: Sheet1
RNA polymerase II proximal promoter sequence-specific DNA binding	147	68	40.77	+	0.0271
RNA polymerase II regulatory region sequence-specific DNA binding	346	168	95.96	+	5.91e-09
transcription regulatory region sequence-specific DNA binding	377	181	104.56	+	2.37e-09
transcription regulatory region DNA binding	432	202	119.82	+	1.39e-09
regulatory region nucleic acid binding	432	202	119.82	+	1.39e-09
DNA binding	848	298	235.19	+	0.0157
sequence-specific double-stranded DNA binding	400	182	110.94	+	1.27e-07
sequence-specific DNA binding	529	216	146.72	+	1.7e-05
double-stranded DNA binding	441	193	122.31	+	7.15e-07
RNA polymerase II regulatory region DNA binding	351	172	97.35	+	1.68e-09
DNA-binding transcription factor activity, RNA polymerase II-specific	372	172	103.17	+	1.25e-07
DNA-binding transcription factor activity	608	270	168.63	+	8.78e-11
transcription regulator activity	767	335	212.73	+	8.77e-13
protein serine/threonine kinase activity	367	142	101.79	+	0.04
protein kinase activity	445	169	123.42	+	0.0231
phosphotransferase activity, alcohol group as acceptor	532	201	147.55	+	0.00642
protein binding	2526	799	700.59	+	0.0278
structural constituent of ribosome	259	21	71.83	-	6.5e-10
structural molecule activity	360	52	99.85	-	4.02e-05
