# Supplementary material for: Population differentiated copy number variation of Bos taurus, Bos indicus and their African hybrids
Source: BMC Genomics. 2021 Jul 12;22:531. doi: 10.1186/s12864-021-07808-7 (PMC8276479; doi:10.1186/s12864-021-07808-7)
Supplement: Supplementary file 6 — Additional file 6: Table S5. Over- / underrepresentation of QTLs on CNVRs. [file 12864_2021_7808_MOESM6_ESM.xlsx]

## Sheet: QTL_Autosome_CNVR_DEL_DUP_Expec
QTL	Autosomal QTL (72840)	CNVR overlapping QTL (7699)	Expected	Over/Under representation	P-value	Duplication overlapping QTL (5252)	Deletion overlappping QTL (2642)
Calving ease	2830	633	299.124	+	8.51534e-70	379	264
Gestation length	563	222	59.5076	+	1.40753e-68	19	203
Non-return rate	2205	494	233.063	+	2.16667e-54	353	144
Milk kappa-casein percentage	4529	204	478.704	-	9.70856e-46	123	83
Milk glycosylated kappa-casein percentage	2605	84	275.342	-	2.78368e-41	55	30
Milk fat yield	5080	818	536.943	+	1.45312e-29	537	289
Luteal activity	1114	20	117.747	-	2.08352e-27	18	2
Milk unglycosylated kappa-casein percentage	2400	105	253.674	-	1.01897e-24	63	44
Milk yield	1999	360	211.289	+	5.0968e-20	269	95
Milk fat percentage	6250	849	660.609	+	5.45184e-10	675	218
Milk potassium content	553	16	58.4507	-	8.70626e-09	5	15
Milk palmitoleic acid content	58	22	6.13045	+	2.41849e-06	15	9
Body weight (yearling)	1073	58	113.413	-	3.00236e-06	34	24
Mean corpuscular volume	6	6	0.634185	+	8.36638e-06	6	0
Body weight gain	1359	83	143.643	-	1.5089e-05	50	34
Lifetime profit index	50	19	5.28487	+	1.66509e-05	10	10
Scrotal circumference	456	16	48.198	-	1.96931e-05	7	9
Mean corpuscular hemoglobin content	5	5	0.528487	+	6.59617e-05	5	0
Neutrophil number	4	4	0.42279	+	0.000499249	4	0
Red blood cell distribution width	4	4	0.42279	+	0.000499249	4	0
Clinical mastitis	267	7	28.2212	-	0.000513555	5	2
Lymphocyte number	3	3	0.317092	+	0.00354254	3	0
Red blood cell count	3	3	0.317092	+	0.00354254	3	0
Chest girth	9	5	0.951277	+	0.0103625	2	3
Margaric acid content	4	3	0.42279	+	0.0173958	1	2
Milk butyric acid content	59	16	6.23615	+	0.0181471	9	7
Rump length	2	2	0.211395	+	0.0223439	1	1
C14 index	2	2	0.211395	+	0.0223439	2	0
Monounsaturated to saturated fatty acid ratio	2	2	0.211395	+	0.0223439	2	0
Cheese protein recovery	41	12	4.33359	+	0.033114	6	6
Milk fat-to-protein ratio	27	9	2.85383	+	0.0351119	8	1
Milk lactose yield	11	5	1.16267	+	0.0387144	3	2
White blood cell number	15	6	1.58546	+	0.0448803	5	1
Insulin-like growth factor 1 level	118	2	12.4723	-	0.051083	2	0
Milk short-chain fatty acid content	3	2	0.317092	+	0.0934624	2	0
Pentadecylic acid content	3	2	0.317092	+	0.0934624	2	0
Milk trans-11,cis-15-Octadecadienoic acid content	1	1	0.105697	+	0.105697	1	0
Lauric acid content	1	1	0.105697	+	0.105697	1	0
C18 index	1	1	0.105697	+	0.105697	1	0
Desaturation index	1	1	0.105697	+	0.105697	1	0
Capric acid content	1	1	0.105697	+	0.105697	1	0
Cis-10-Pentadecenoic acid content	1	1	0.105697	+	0.105697	1	0
Meat fat content	1	1	0.105697	+	0.105697	1	0
Arachidic acid content	1	1	0.105697	+	0.105697	1	0
Milk conjugated linoleic acid content	85	1	8.98428	-	0.109936	1	0
Stearic acid content	6	3	0.634185	+	0.110768	3	0
Milk tridecylic acid content	285	49	30.1238	+	0.193551	42	11
Body weight (24 months)	7	3	0.739882	+	0.208538	0	3
Docosapentaenoic acid content	4	2	0.42279	+	0.231837	2	0
Body depth	487	29	51.4746	-	0.245582	19	12
Rump conformation	11	4	1.16267	+	0.245994	1	3
Sperm motility	74	1	7.82161	-	0.302308	1	0
Milk linoleic acid content	212	9	22.4079	-	0.334843	7	2
Average daily milk yield	12	4	1.26837	+	0.369468	3	1
Palmitic acid content	12	4	1.26837	+	0.369468	4	0
Milk copper content	12	4	1.26837	+	0.369468	4	0
Body length	2	1	0.211395	+	0.400446	0	1
Milk cis-vaccenic acid content	2	1	0.211395	+	0.400446	0	1
Milk trans-6/8-Octadecenoic acid content	2	1	0.211395	+	0.400446	1	0
Milk cis-8,11,14-Eicosatrienoic acid content	2	1	0.211395	+	0.400446	1	0
Flight speed	2	1	0.211395	+	0.400446	1	0
Retail product yield	2	1	0.211395	+	0.400446	1	0
Milk cis-9-C10:1 fatty acid content	2	1	0.211395	+	0.400446	1	0
Stillbirth	897	64	94.8106	-	0.449031	44	21
Withers height	5	2	0.528487	+	0.44961	1	1
Shear force	235	11	24.8389	-	0.454524	9	2
Milk zinc content	392	62	41.4334	+	0.511072	53	12
Monounsaturated fatty acid content	54	12	5.70766	+	0.64865	10	2
PTA type	602	40	63.6298	-	0.678539	26	16
Milk fatty acid unsaturated index	14	4	1.47976	+	0.735235	3	1
Meat flavor score	6	2	0.634185	+	0.753914	1	1
Eicosapentaenoic acid content	6	2	0.634185	+	0.753914	2	0
Strength	624	42	65.9552	-	0.852799	28	15
Docosatetraenoic acid content	3	1	0.317092	+	0.854272	0	1
Milk cis-12-Octadecenoic acid content	3	1	0.317092	+	0.854272	1	0
Milk trans-16-Octadecenoic acid content	3	1	0.317092	+	0.854272	1	0
Milk rumenic acid content	3	1	0.317092	+	0.854272	1	0
Intramuscular fat	102	3	10.7811	-	0.907766	2	1
Rump width	471	30	49.7835	-	0.9684	19	13
Milk protein percentage	3205	313	338.76	-	1	238	82
Length of productive life	2030	241	214.566	+	1	152	101
Milk protein yield	1554	178	164.254	+	1	134	47
Milk C14 index	1481	146	156.538	-	1	96	50
Interval to first estrus after calving	1013	105	107.071	-	1	65	41
Milk myristoleic acid content	667	89	70.5002	+	1	55	34
Milking speed	1003	88	106.015	-	1	54	36
Milk riboflavin content	521	73	55.0684	+	1	58	16
Net merit	850	71	89.8428	-	1	52	22
Somatic cell score	795	68	84.0294	-	1	48	23
Stature	842	63	88.9972	-	1	40	28
Daughter pregnancy rate	743	63	78.5332	-	1	43	21
Calving ease (maternal)	707	63	74.7281	-	1	45	21
Bovine respiratory disease susceptibility	485	58	51.2632	+	1	41	17
Udder depth	656	53	69.3375	-	1	38	17
Body weight (birth)	693	52	73.2483	-	1	20	32
Conception rate	416	52	43.9701	+	1	41	11
Metabolic body weight	309	48	32.6605	+	1	38	14
Foot angle	621	46	65.6381	-	1	38	11
Udder attachment	623	45	65.8495	-	1	30	17
Feet and leg conformation	588	41	62.1501	-	1	28	15
Bovine tuberculosis susceptibility	547	41	57.8165	-	1	36	7
Udder cleft	439	37	46.4012	-	1	25	14
Interval from first to last insemination	408	36	43.1245	-	1	31	6
Lean meat yield	496	35	52.4259	-	1	21	14
Average daily gain	499	35	52.743	-	1	25	13
Milk beta-lactoglobulin percentage	268	35	28.3269	+	1	25	13
Udder height	467	33	49.3607	-	1	21	15
Milk casein percentage	277	33	29.2782	+	1	22	12
Rear leg placement - rear view	453	33	47.8809	-	1	25	10
Rear leg placement - side view	398	33	42.0676	-	1	25	8
Dairy form	467	31	49.3607	-	1	19	13
Stillbirth (maternal)	397	31	41.9619	-	1	26	7
Teat placement - rear	291	27	30.7579	-	1	17	12
Residual feed intake	293	26	30.9693	-	1	18	8
Carcass weight	317	25	33.5061	-	1	15	10
Body weight (weaning)	337	22	35.62	-	1	10	13
Teat placement - front	323	22	34.1403	-	1	15	9
Milk alpha-S2-casein percentage	226	20	23.8876	-	1	18	2
Teat length	278	19	29.3839	-	1	12	7
Milk iron content	247	19	26.1073	-	1	16	3
Milk phosphorylated alpha-S2-casein percentage	253	19	26.7414	-	1	17	2
Dry matter intake	284	18	30.0181	-	1	12	7
Somatic cell count	101	18	10.6754	+	1	13	5
Rump angle	137	18	14.4805	+	1	17	2
Inhibin level	284	17	30.0181	-	1	11	6
Age at puberty	267	17	28.2212	-	1	17	0
Maturity rate	237	16	25.0503	-	1	13	3
Milk stearic acid content	123	16	13.0008	+	1	14	2
Milk caproic acid content	147	15	15.5375	-	1	9	6
Milk tetracosanoic acid content	81	14	8.56149	+	1	11	3
Milk calcium content	67	13	7.08173	+	1	6	7
Fat thickness at the 12th rib	182	13	19.2369	-	1	9	4
Oleic acid content	88	12	9.30137	+	1	8	4
Saturated fatty acid content	72	12	7.61021	+	1	9	3
Longissimus muscle area	177	11	18.7084	-	1	7	5
Myristic acid content	99	11	10.464	+	1	8	3
Abomasum displacement	75	11	7.92731	+	1	9	2
Milk saturated fatty acid content	52	11	5.49627	+	1	9	2
Body weight	81	10	8.56149	+	1	5	5
Calving interval	71	10	7.50452	+	1	6	4
Eye area pigmentation	51	10	5.39057	+	1	8	2
Milk pentadecylic acid content	83	10	8.77289	+	1	9	1
Lactation persistency	180	9	19.0255	-	1	7	4
M. paratuberculosis susceptibility	180	9	19.0255	-	1	7	2
Fertility index	88	9	9.30137	-	1	7	2
Marbling score	143	9	15.1147	-	1	8	1
Body weight (mature)	158	8	16.7002	-	1	5	3
Calf size	66	8	6.97603	+	1	5	3
Milk palmitic acid content	40	8	4.2279	+	1	6	2
Facial pigmentation	37	8	3.9108	+	1	7	1
Milk caprylic acid content	93	7	9.82986	-	1	5	2
Myristoleic acid content	64	7	6.76463	+	1	5	2
Pregnancy rate	45	7	4.75638	+	1	7	1
Bovine leukemia virus susceptibility	36	6	3.80511	+	1	3	4
Average daily feed intake	63	6	6.65894	-	1	3	3
Muscle magnesium content	38	6	4.0165	+	1	4	3
Calving to conception interval	51	6	5.39057	+	1	6	0
Milk phosphorus content	95	5	10.0413	-	1	0	5
Palmitoleic acid content	46	5	4.86208	+	1	3	2
Milk monounsaturated fatty acid content	22	5	2.32534	+	1	4	1
Twinning	86	5	9.08998	-	1	5	1
Muscle carnosine content	66	5	6.97603	-	1	5	1
Tick resistance	85	5	8.98428	-	1	5	0
Milk capric acid content	51	5	5.39057	-	1	5	0
Temperament	24	5	2.53674	+	1	5	0
Meat color L*	33	4	3.48801	+	1	2	2
Muscle sodium content	54	4	5.70766	-	1	3	2
Muscle anserine content	107	4	11.3096	-	1	3	1
Subcutaneous fat	88	4	9.30137	-	1	3	1
Muscle iron content	59	4	6.23615	-	1	3	1
Juiciness	40	4	4.2279	-	1	3	1
Milk vitamin B-12 content	35	4	3.69941	+	1	3	1
Milk protein content	16	4	1.69116	+	1	3	1
Milk myristic acid content	67	4	7.08173	-	1	4	0
Milk lauric acid content	41	4	4.33359	-	1	4	0
Angularity	31	4	3.27662	+	1	4	0
Milk oleic acid content	26	4	2.74813	+	1	4	0
Milk saturated to unsaturated fatty acid ratio	16	4	1.69116	+	1	4	0
Curd firmness	68	3	7.18742	-	1	1	2
Muscle potassium content	44	3	4.65069	-	1	2	2
Dairy capacity composite index	18	3	1.90255	+	1	2	2
Bone quality	24	3	2.53674	+	1	3	2
Sire conception rate	22	3	2.32534	+	1	3	2
Inseminations per conception	90	3	9.51277	-	1	2	1
Tenderness score	87	3	9.19568	-	1	2	1
Muscle creatine content	57	3	6.02475	-	1	2	1
Milk glycerophosphocholine to phosphocholine ratio	50	3	5.28487	-	1	2	1
Muscle creatinine content	43	3	4.54499	-	1	2	1
Calving index	37	3	3.9108	-	1	2	1
Muscle calcium content	34	3	3.59371	-	1	2	1
Coat color	34	3	3.59371	-	1	2	1
Hip height	22	3	2.32534	+	1	2	1
Early embryonic survival	17	3	1.79686	+	1	2	1
Age at first calving	71	3	7.50452	-	1	3	0
Yield grade	30	3	3.17092	-	1	3	0
Milk tricosanoic acid content	24	3	2.53674	+	1	3	0
sperm counts	22	3	2.32534	+	1	3	0
Chest width	14	2	1.47976	+	1	1	2
Teat number	47	2	4.96778	-	1	1	1
Milk lactose content	42	2	4.43929	-	1	1	1
Muscle zinc content	38	2	4.0165	-	1	1	1
Fertilization rate	20	2	2.11395	-	1	1	1
Young stock survival	16	2	1.69116	+	1	1	1
Cannon bone circumference	15	2	1.58546	+	1	1	1
Heat tolerance	14	2	1.47976	+	1	1	1
Dressing percentage	12	2	1.26837	+	1	1	1
First service conception	11	2	1.16267	+	1	1	1
Milk glycerophosphocholine content	51	2	5.39057	-	1	2	0
Coat texture	47	2	4.96778	-	1	2	0
Reproductive efficiency	41	2	4.33359	-	1	2	0
Muscle phosphorus content	33	2	3.48801	-	1	2	0
Milk rennet coagulation time	33	2	3.48801	-	1	2	0
Polyunsaturated fatty acid content	25	2	2.64244	-	1	2	0
Milk arachidonic acid content	20	2	2.11395	-	1	2	0
Calving ability	19	2	2.00825	-	1	2	0
Milk protein-to-fat ratio	16	2	1.69116	+	1	2	0
Milk C16 index	15	2	1.58546	+	1	2	0
Milk unsaturated fatty acid content	14	2	1.47976	+	1	2	0
Duration of inactivity during open field test	9	2	0.951277	+	1	2	0
Sperm concentration	8	2	0.845579	+	1	2	0
Atherogenic index	8	2	0.845579	+	1	2	0
Kidney, pelvic, and heart fat percentage	40	1	4.2279	-	1	0	1
Cheese fat recovery	36	1	3.80511	-	1	0	1
Ketosis	32	1	3.38232	-	1	0	1
Feed conversion ratio	23	1	2.43104	-	1	0	1
Bovine viral diarrhea virus susceptibility	16	1	1.69116	-	1	0	1
Milk beta-casein percentage	13	1	1.37407	-	1	0	1
Udder texture	9	1	0.951277	+	1	0	1
Bovine spongiform encephalopathy	8	1	0.845579	+	1	0	1
Head weight	7	1	0.739882	+	1	0	1
Liver abscess	33	1	3.48801	-	1	1	1
305-day milk yield	57	1	6.02475	-	1	1	0
Subcutaneous rump fat thickness	48	1	5.07348	-	1	1	0
Milk eicosapentaenoic acid content	26	1	2.74813	-	1	1	0
Milk alpha-S1-casein percentage	22	1	2.32534	-	1	1	0
Conformation score	17	1	1.79686	-	1	1	0
Birth index	16	1	1.69116	-	1	1	0
Male fertility	16	1	1.69116	-	1	1	0
Milk selenium content	12	1	1.26837	-	1	1	0
Milk alpha-lactalbumin percentage	11	1	1.16267	-	1	1	0
Fertility treatments	10	1	1.05697	-	1	1	0
Milk polyunsaturated fatty acid content	9	1	0.951277	+	1	1	0
Milk trans-fatty acid to cis-fatty acid ratio	7	1	0.739882	+	1	1	0
Milk delta-9-desaturase content	7	1	0.739882	+	1	1	0
Growth index	7	1	0.739882	+	1	1	0
Teat thickness	6	1	0.634185	+	1	1	0
trans-12-C18:1 fatty acid content	5	1	0.528487	+	1	1	0
Milk long-chain fatty acid content	4	1	0.42279	+	1	1	0
Quadriceps weight	4	1	0.42279	+	1	1	0
Milk cis-7,10,13,16,19-Docosapentaenoic acid content	4	1	0.42279	+	1	1	0
Total	72840	7699				5252	2642
