# Supplementary material for: Population differentiated copy number variation of Bos taurus, Bos indicus and their African hybrids
Source: BMC Genomics. 2021 Jul 12;22:531. doi: 10.1186/s12864-021-07808-7 (PMC8276479; doi:10.1186/s12864-021-07808-7)
Supplement: Supplementary file 7 — Additional file 7: Table S6. Olfactory receptor genes overlapping population differentiated CNVRs. [file 12864_2021_7808_MOESM7_ESM.xlsx]

## Sheet: Sheet1
CNVR	Chromosome	Start	End	chi-squared	p-value	Gene_List	Vst top 1% pair	EAT	AFT	AFH	ASI
3638_DEL	5	58027201	58090800	142.32	2.2e-16	OR6C202	ASI-AFT	1.90805	1.49316	0.579135	0.48394
11438_DUP	15	79702801	79724600	134.25	2.2e-16	OR8U3, LOC100299764(OR5AL1-like)	ASI-AFT	2.11256	2.34182	2.90964	3.30071
10728_DUP	15	628601	641800	131.75	2.2e-16	OR4C1N	ASI-AFT	2.08372	2.31354	3.14252	3.23045
11581_DUP	15	84704401	84712000	128.38	2.2e-16	OR4C181	ASI-AFT	2.15123	2.32939	3.23646	3.2768
11580_DUP	15	84704001	84729200	127.54	2.2e-16	OR4C181	ASI-AFT	2.07501	2.17972	2.82845	2.77715
11440_DUP	15	79716001	79724800	127.36	2.2e-16	OR8U3	ASI-AFT	2.10525	2.37313	3.23471	3.89684
11569_DUP	15	84423401	84427400	125.62	2.2e-16	OR4A16	ASI-AFT	2.16306	2.43767	3.26132	3.49673
11579_DUP	15	84693601	84712000	105.54	2.2e-16	OR4C181	ASI-AFT	2.09888	2.15357	2.73767	2.72779
5049_DUP	7	305401	343400	98.829	2.2e-16	OR5W39	ASI-AFT	2.13709	2.17472	2.7119	2.57801
